# Supplementary material for: Plant manipulation through gall formation constrains amino acid transporter evolution in sap-feeding insects
Source: BMC Evol Biol. 2017 Jun 27;17:153. doi: 10.1186/s12862-017-1000-5 (PMC5488444; doi:10.1186/s12862-017-1000-5)
Supplement: Additional file 1: Tables S1. — Quality control and assembly statistics for transcriptomes used in analyses. Tables S2. Mitochondrial gene sequences used to generate species-level phylogeny of insects assessed in this study. Tables S3. AAT gene sequences for APC and AAAP gene families for each species assessed in this study. Tables S4. Summary of AAT gene counts per clade for each species assessed in this study. Tables S5. Summary of dS values or overlapping states used to merge transcripts for APC genes. Tables S6. Summary of dS values or overlapping states used to merge transcripts for AAAP genes. (XLSX 204 kb) [file 12862_2017_1000_MOESM1_ESM.xlsx]

## Sheet: Table.1
Supplemental Table 1: Quality control and assembly statistics for transcriptomes used in analyses.
Species	Bases	Contigs	Average contig length (bp)	Largest contig (bp)
Phylloxera caryaefallax	28779594	35934	800.9	17103
Phylloxera subelliptica	37249577	36664	852.3	15672
Phylloxera caryaemagna	44391370	57297	774.8	17619
Phylloxera foveola	29609806	35177	841.7	16812
Phylloxera foveata	40126041	61959	647.6	16924
Phylloxera caryaevenae	27763729	32819	846	24121
Phylloxera caryaecaulis	60941842	80962	752.7	23773
Phylloxera quercus	58013706	81903	708.3	21367
Daktulosphaira vitifoliae	46007116	51570	892.1	11419
Myzus persicae*^	61903593	86818	713.1	18411
Pemphigus obesinymphae*	19090372	34236	557.6	11055
Pemphigus Populicaulis*	25571393	42815	597.3	16484
Tamalia coweni*	31619158	47177	670.2	10795
Tamalia inquilinus*	28396697	43634	650.8	8618
*RNAseq illumina reads were downloaded from NCBI.
^Assembly stats for M. persicae are presented for the transcriptome that was compared with the available genome to assess the methods.

## Sheet: Phylogeny
Mitochondrial gene sequences used to generate species-level phylogeny of insects assessed in this study.
COI
Species	ID	sequence
Phylloxera caryaefallax	>Pcfal_COI	CAATTTAATATCAAAAACTTGACTATAAGATTTAATAAAAAATGATAAAAAGATAATAATATCTATATATAAATTTACAATTTACAACCTAAACTTCAGCCATTTTATCTATAAAATGAATTTTTTCAACTAATCATAAAGATATTGGAACTTTATATTTTCTATTCGGAATTTGATCAGGTATAATTGGATCTTCATTAAGTATTATTATTCGATTAGAATTAAGTCAAATTAATTCAATTATTAATAATAATCAATTATATAATGTAATTGTTACAATTCATGCTTTTATTATAATTTTCTTTATAACAATACCAATTGTTATTGGTGGATTTGGTAATTGATTAATTCCATTAATAATAGGATCTCCTGATATATCATTCCCACGTTTAAATAATA…
Phylloxera subelliptica	>Psube_COI	GCAGTGGCTAATGGGTAGTCCGGCAGGATTGAAGCTCAACGATCCTCTAAACAGCCCTATAAAATGAATTTTTTCAACTAATCATAAAGACATTGGAACTTTATATTTCTTATTTGGAATTTGATCAGGTATAATTGGATCATCATTAAGTATTATTATTCGATTAGAATTAAGTCAAATTAATTCTATTATTAATAATAATCAATTATATAATGTAATTGTTACAATTCATGCTTTTATTATAATTTTTTTTATAACAATACCAATTGTTATTGGTGGATTTGGTAATTGATTAATTCCACTAATAATAGGATCTCCTGATATGTCATTTCCACGATTAAATAATATTAGATTTTGACTTTTACCACCATCATTAATATTAATAATATTTAGTTTTAT…
Phylloxera caryaemagna	>Pcmag_COI	CACAAATGTTGGGAGATTCCACAAACTTTTTGTCTATTCCATCAGTTAGTCCCCTATAAAATGAATTTTTTCAACTAATCATAAAGACATTGGAACTTTATATTTCTTATTTGGAATTTGATCAGGTATAATTGGATCATCATTAAGTATTATTATTCGATTAGAATTAAGCCAAATTAATTCTATTATTAATAATAATCAATTATATAATGTAATTGTTACAATTCATGCTTTTATTATAATTTTCTTTATAACAATACCAATTGTTATTGGTGGATTTGGTAATTGATTAATTCCACTAATAATAGGATCACCTGATATATCATTTCCACGATTAAATAATATTAGATTTTGACTTTTACCACCATCATTAATATTAATAATATTTAGTTTTATAAT…
Phylloxera foveola	>Pfovl_COI	AAATTTACAATTTACAACCTAAACTTCAGCCATTTGATCTATAAAATGAATTTTTTCAACTAATCATAAAGACATTGGAACTTTATATTTCCTATTTGGAATTTGATCAGGTATAATTGGATCATCACTAAGAATCATTATTCGATTAGAATTAAGTCAAATTAATTCTATTATTAACAATAACCAACTATATAATGTAATTGTTACAATTCATGCCTTTATTATAATTTTTTTTATAACAATACCTATTGTTATTGGAGGATTTGGTAATTGATTAATCCCATTAATAATAGGATCTCCTGATATATCTTTTCCACGATTAAATAATATTAGATTTTGATTATTACCTCCTTCACTTATATTAATAATATTTAGTTTTATGATTAATAATGGAACAGG…
Phylloxera foveata	>Pfova_COI	CCGCATCGACGTCTCCATCCCTATAAAATGAATTTTCTCAACTAATCATAAAGATATTGGAACTTTATACTTTCTGTTCGGAATTTGATCAGGAATAATTGGATCATCATTAAGAATTATTATTCGATTAGAATTAAGTCAAATTAATTCTATTATTAATAATAATCAATTATATAATGTAATTGTTACAATTCATGCTTTTATTATAATTTTTTTTATAACAATACCAATTGTTATTGGTGGATTTGGTAATTGATTAATTCCTTTAATAATAGGATCACCAGATATATCATTTCCACGATTAAATAATATTAGATTTTGATTATTACCACCATCACTTATATTAATAATATTTAGCTTTATAATTAATAATGGAACAGGAACAGGATGAACTGTTTA…
Phylloxera caryaevenae	>Pcven_COI	GGGCCCTATAAAATGAATTTTTTCAACTAATCATAAAGACATTGGAACTTTATATTTCTTATTTGGAATTTGATCAGGAATAATTGGATCTTCATTAAGTATTATTATTCGCCTAGAATTAAGACAAATTAATTCAATTATTAATAATAATCAATTATATAATGTAATTGTTACAATTCATGCTTTTATTATAATTTTCTTTATAACTATGCCAATTGTAATTGGTGGTTTTGGTAATTGATTAATTCCTTTAATAATAGGATCACCAGATATATCATTTCCACGATTAAATAATATTAGATTTTGATTATTACCTCCTTCATTAATATTAATAATATTTAGTTTTATAATTAATAATGGAACAGGAACAGGATGAACTATTTATCCCCCTTTATCAAA…
Phylloxera caryaecaulis	>Pccau_COI	GACAGAGTTCCGACCGGCCGGCGGCCCCCCCTATAAAATGAATTTTTTCAACTAATCATAAAGACATTGGAACTTTATATTTCTTATTTGGAATTTGATCAGGTATAATTGGATCATCATTAAGTATTATTATTCGATTAGAATTAAGTCAAATTAATTCTATTATTAATAATAATCAATTATATAATGTAATTGTTACAATTCATGCTTTTATTATAATTTTTTTTATAACAATACCAATTGTTATTGGTGGATTTGGTAATTGATTGATTCCATTAATAATAGGATCTCCTGATATATCATTTCCACGATTAAATAATATTAGATTTTGATTATTGCCACCATCATTAATATTAATAATATTTAGTTTTATAATTAATAATGGAACAGGAACAGGAT…
Phylloxera quercus	>Pquer_COI	AAAATAAATTTCTTTTTTTAAACCTTAATTAATTTTATAAATTAATACCATTAAATTTGCAATTTAATATCAAAATTTTGACTATAAGATTAAAATGATAAAAAGATAATAATATCTATATATAAATTTACAATTTACAACCTAAACTTCAGCCATTTTATCTATAAAATGAATTTTTTCAACTAATCATAAAGATATTGGAACTTTATACTTCCTATTTGGAATTTGATCAGGAATAATTGGATCATCATTAAGTATTATTATTCGATTAGAATTAAGTCAAATTAATTCAATTATTAACAATAATCAATTATATAATGTAATTGTTACAATTCATGCTTTTATTATAATTTTCTTTATAACAATACCAATTGTTATTGGTGGTTTTGGTAATTGATT…
Daktulosphaira vitifoliae	>Dviti_COI	ATTTGGCGGTGATCGCTTTTCATTAATGTTCCCTCCCTATAAAATGAATTTTGTCAACTAATCATAAAGACATTGGAACCCTTTATTTTTTATTTGGGATTTGATCCGGAATAATTGGATCTTCACTAAGAATTTTAATTCGATTAGAATTAAGTCAAATTAATTCAATCATTAACAATAATCAATTATATAATGTAATTGTTACTATTCATGCTTTTATTATAATTTTTTTTATAACAATACCAATTGTTATTGGTGGATTTGGAAATTGATTAATTCCATTAATAATAGGAGCTCCTGATATATCTTTTCCACGATTAAATAATATTAGATTTTGATTATTACCTCCCTCTTTAATAATAATATTATTTAGATTTATAATTAATAATGGAACAGGAA…
Acyrthosiphon pisum	>Apisu_COI	CTCAGCCATTTTATCTATAAAATGAATTTTTTCAACTAATCATAAAGATATTGGAACACTATATTTTTTATTTGGAATCTGATCAGGAATAATTGGATCTTCACTTAGAATTTTAATTCGATTAGAATTAAGTCAAATTAATTCAATTATTAATAATAATCAACTATATAATGTAATTGTAACTATTCATGCTTTTATTATAATTTTTTTTATAACTATACCTATTGTAATTGGAGGATTTGGAAATTGATTAATTCCTATAATAATAGGATGTCCTGACATATCATTTCCACGATTAAATAATATTAGATTCTGACTTTTACCACCATCTTTAATAATAATAATTTCAAGATTTCTAATTAATAATGGTACAGGAACAGGATGAACAATTTATCCCCC…
Myzus persicae	>Mpers_COI	CTATTTTCAGCCATTTTATCTATAAAATGAATTTTTTCAACTAATCATAAAGATATTGGAACACTATATTTTTTATTTGGAATCTGATCAGGAATAATTGGATCTTCACTTAGAATTTTAATTCGATTAGAATTAAGTCAAATTAATTCAATTATTAATAACAATCAATTATATAATGTAATTGTAACTATTCATGCTTTCATTATAATTTTTTTTATAACTATACCTATTGTAATTGGAGGATTTGGAAATTGATTAATTCCTATAATAATAGGATGTCCTGATATATCATTTCCACGATTAAATAATATTAGATTTTGACTTTTACCACCATCTTTAATAATAATAATTTCAAGATTCTTAATTAATAATGGTACAGGAACAGGATGAACAATTTAT…
Pemphigus obesinymphae	>Pobes_COI	CTATAAAATGAATCTTCTCAACTAATCATAAAGATATTGGAACTTTATATTTCTTATTTGGAATTTGATCAGGAATAATCGGTTCATCTTTAAGAATTTTAATTCGATTAGAATTAAGTCAAATTAATTCAATTATTAATAATAATCAATTATATAATGTTATTGTTACAATTCATGCATTTATTATAATTTTTTTTATAACTATACCAATTGTAATTGGTGGATTTGGAAATTGATTAATCCCATTAATAATAGGATGTCCTGATATATCATTTCCTCGATTAAATAATATTAGATTTTGACTTTTACCTCCTTCCTTAATAATAATAATTTGTAGATTTTTAATTAATAATGGAACAGGAACAGGATGAACTATTTATCCCCCATTATCTAATAATA…
Pemphigus populicaulis	>Ppopu_COI	TAATTGGATCATCACTTAGAATTCTTATTCGATTAGAACTAAGTCAAATTAATTCAATTATTAATAATAATCAACTATATAATGTAATTGTTACAATTCATGCATTTATTATAATTTTTTTTATAACTATACCAATTGTTATTGGAGGTTTTGGTAATTGATTAATTCCATTAATAATAGGATGTCCTGATATATCATTTCCTCGATTAAATAATATTAGATTCTGATTATTACCTCCTTCATTAATAATAATAATTTGTAGATTTTTAATTAATAATGGAACAGGAACAGGATGAACTATTTACCCACCATTATCTAATAATATTGCTCACAATAATATCTCTGTAGATTTAACAATTTTTTCTCTTCATTTAGCTGGTATTTCTTCTATCTTAGGAG…
Tamalia coweni	>Tcowe_COI	ATAAAATGAATTTTTTCAACTAATCATAAAGATATTGGAACTTTATACTTTTTATTTGGTATTTGATCAGGTATAATTGGATCTTCACTTAGAATTCTAATTCGTTTAGAATTAAGTCAAATTAATTCTATTATTAACAATAATCAATTATATAATGTAATTGTTACAATTCATGCTTTTATTATAATTTTTTTTATAACTATACCAATTGTAATTGGTGGATTTGGAAATTGATTAATTCCTATAATAATAGGATGTCCTGATATATCATTTCCTCGCTTAAATAATATTAGATTTTGATTATTACCTCCTTCATTAATAATAATAATTTGCAGTTTCTTAATTAATAATGGAACAGGAACAGGATGAACTATTTATCCACCTTTATCAAATAATATT…
Tamalia inquilinus	>Tinqu_COI	ATTTATAACCTATTATCAGCCATTTTATCTATAAAATGAATTTTTTCAACTAATCATAAAGATATTGGAACTTTATATTTTTTATTTGGTATTTGATCAGGTATAATTGGATCATCACTTAGAATCTTAATTCGTCTTGAATTAAGACAAATTAATTCAATTATTAATAATAATCAATTATATAATGTTATTGTTACAATTCACGCTTTTATTATAATTTTTTTTATAACAATACCAATTGTTATTGGTGGATTTGGAAATTGGTTAATTCCTATAATAATAGGATGTCCTGATATATCTTTCCCACGATTAAATAACATTAGATTCTGATTATTACCACCCTCATTAATAATAATAATTTGTAGTTTTTTAATTAATAATGGAACAGGAACAGGATGA…
COII
Phylloxera caryaefallax	>Pcfal_COII	AAAGGCTCATTAAATCAGTTGTGGTTCCTTAGATCGTACCCCAACTTGAATAAAAATAAATTTTCAAAATAGAAATTCTCCTTTAATAGAACAATTAATTTTTTTTCATGATCATACAATTTTTATTATTTCAATAATTATATTTTTAATTACTTATATAATAATTTTTTTAATTATAAATAAAAATATTAATACAAAAATTTTAGAAAATCAAGCTATTGAAATAATTTGAACTTCTTTACCACCAATTATTTTAATTTTTATTGCTTTACCATCTTTACATTTATTATATTTAATAGATGAAATTAAATCACCAATTTTAACAATTAAAATTATTGGTCATCAATGATTTTGATCATATGAATATTCAGATTTTTCAAATATTGAATTTGAATCTTA…
Phylloxera subelliptica	>Psube_COII	TAAAAATAAATTTTCAAAATAGAAATTCTCCTTTAATAGAACAATTAATTTTTTTTCATGACCATACAATTTTTATTATTTCAATAATTATATTTTTAATTACTTATATAATAATTTTTTTAATTATAAATAAAAATATTAATACAAAAATTTTAGAAAATCAAGCTATTGAAATAATTTGAACATCATTACCACCAGTAATTTTAATTTTTATTGCTTTACCTTCATTACATTTATTATATTTAATAGATGAAATTAAATCACCAATTTTGACAATTAAAATTATTGGACATCAATGATTTTGATCTTATGAATATTCAGATTTTTCAAATATTGAATTTGAATCTTATATAATTAATGAATTTAATCAAGAAAATTTCCGTTTAATTGAAGTAGATA…
Phylloxera caryaemagna	>Pcmag_COII	GTATGATCTTGAATAAAAATAAATTTTCAAAATAGAAATTCTCCTTTAATAGAACAATTAATTTTTTTTCATGATCATACAATTTTTATTATTTCAATAATTATATTTTTAATTACTTATATAATAATTTTTTTAATTATAAATAAAAATATTAATACAAAAATTTTAGAAAATCAAGCTATTGAAATAATTTGAACATCATTACCACCAGTAATTTTAATTTTTATTGCTTTACCTTCATTACATTTATTATATTTAATAGATGAAATTAAATCGCCAATTTTAACAATTAAAATTATTGGGCATCAATGATTTTGATCTTATGAATATTCAGATTTTTCAAATATTGAATTTGAATCTTATATAATTAATGAATTTAATCAAGAAAATTTCCGTTTA…
Phylloxera foveola	>Pfovl_COII	ATGATCATGAATAAAAATAAATTTTCAAAATAGAAATTCTCCTTTAATAGAACAATTAATTTTTTTTCATGATCATACAATCTTTATTATTTCAATAATTATATTTTTAATTACTTATATAATAATTTTTTTAATTATAAATAAAAATATTAATACAAAAATTTTAGAAAATCAAGCTATTGAAATAATTTGAACATCATTACCACCAATTATTTTAATTTTTATTGCTTTACCTTCATTACATTTATTATATTTAATAGATGAAATTAAATCACCAATTTTAACAATTAAAATTATTGGTCATCAATGATTTTGATCTTATGAATATTCAGATTTTTCAAATATTGAATTTGAATCTTATATAATTAATGAATTCAACCAAGAAAATTTCCGGTTAAT…
Phylloxera foveata	>Pfova_COII	AAAAATAAACTTTCAAAATAGAAATTCTCCTTTAATAGAACAATTAATTTTTTTTCATGATCATACAATTTTTATTATTTCTATAATTATATTTTTAATTACTTATATAATAATTTTTTTAATTATAAATAAAAATATTAATACAAAAATTTTAGAAAATCAAGCTATTGAAATAATTTGAACATCCCTTCCTCCAATTATTTTAATTTTTATTGCTTTACCTTCTTTACATTTGTTATATTTAATAGATGAAATTAAATCACCAATTTTAACAATTAAAATTATTGGTCACCAATGATTTTGATCATATGAATATTCAGATTTTTCAAATATTGAATTTGAATCTTACATAATTAATGAATTTAATCAAGAAAATTTCCGTTTAATTGAAGTAGATAA…
Phylloxera caryaevenae	>Pcven_COII	TGAACTTAAAATTCATTTATAAAGATTAATCTTTTTTTAGAAATTATAACTTGAATAAAAATAAATTTTCAAAATAGAAATTCCCCTTTAATAGAACAATTAATTTTTTTTCATGATCATACAATTTTTATTATTTTAATAATTATATTTTTAATTACTTATATAATAATTTTTTTAATTACAAATAAAAACATTAATAATAAAATTTTAGAAAATCAATTTATTGAATTAATTTGAACCTCATTACCACCAATTATTTTAATTTTTATTGCATTACCATCATTACATTTATTATACCTAATAGATGAAATTAAATCACCAATTTTAACAATTAAAATTATTGGACATCAATGATTCTGATCATATGAATATTCAGATTTTTCAAATATTGAATTTGAA…
Phylloxera caryaecaulis	>Pccau_COII	AGATTAATCTTTTTTTAAAAATTATAACTTGAATAAAAATAAATTTTCAAAATAGAAATTCTCCTTTAATAGAACAATTAATTTTTTTTCATGATCATACAATTTTTATTATTTCAATAATTATATTTTTAATTACTTATATAATGATTTTTTTAATTATAAATAAAAATATTAATACAAAAATCTTAGAAAATCAAGCTATTGAAATAATTTGAACATCATTACCACCAGTAATCTTAATTTTTATTGCTTTACCTTCATTACATTTATTATATTTAATAGATGAAATTAAATCACCAATTTTAACAATTAAAATTATTGGACATCAATGATTTTGATCTTATGAATATTCAGATTTTTCAAATATTGAATTTGAATCTTACATAATTAATGAATTTA…
Phylloxera quercus	>Pquer_COII	GTATGATCTTGAATAAAAATAAATTTTCAAAATAGAAATTCTCCTTTAATAGAACAATTAATTTTTTTTCATGATCATACAATTTTTATTATTTCAATAATTATATTTTTAATTACTTATATAATAATTTTTTTAATTATAAATAAAAATATTAATACAAAAATTTTAGAAAATCAAGCTATTGAAATAATTTGAACTTCTTTACCACCAATTATTTTAATTTTTATTGCTTTACCTTCGTTACATTTATTATATTTAATAGATGAAATTAAATCACCAATTTTAACAATTAAAATTATTGGACATCAATGATTTTGATCTTATGAATATTCAGATTTTTCAAATATTGAATTTGAATCTTATATAATTAATGAATTTAATCAAGAAAATTTCCGTTTA…
Daktulosphaira vitifoliae	>Dviti_COII	TTATTGAAATAATCTGAACATCTTTACCACCAATAATTTTAATTTTTATTGCTTTACCATCTTTACATTTATTATATTTAATAGATGAGATTAAATCACCAATTTTAACAATTAAAATTATTGGTCATCAATGATTTTGATCTTATGAATATTCAGATTTTTCAGATATTGAATTTGAATCTTACATAATAAATAATTATAATAAAGAAAACTTTCGATTAATTGAAGTAGATAATAAAACTATTTTACCATATAAATTTAATATTCGATTATTAATTACATCAGATGATGTAATTCATTCATGAACAATCCCTTCATTAGCAATTAAAATAGATGCAATCCCAGGACGAATAAATCAAATTAATATATTTATAAATCGACCTGGAATATATTTTGGAC…
Acyrthosiphon pisum	>Apisu_COII	ATAACTTGATTAAAACTAAGATTTCAAAATAGAAATTCACCATTAATAGAACAATTAATTTTCTTTCATGATCATACAATCTTTATTATTATTATAATTATATCAACAATTACATATATAATATTATTTATTATAAATAATAAATTTATTAATATTAAAATTTCAGAAAATCAAATAATTGAATTTATTTGAACAACAACTCCTCCAATTATTTTAATTTTTATTGCTATACCTTCATTACATTTACTATATTTAATAGATGAAATTAAATGCCCTATTTTAACAATTAAAATTTTTGGTCATCAATGATTTTGATCTTATGAATATTCAGACTTTTCAAATATTGAATTTGAATCTTACATAATAAATGATCTAAATAAAGAAAATTTTCGTTTAATT…
Myzus persicae	>Mpers_COII	ATAACTTGAATAAAACTAAGATTCCAAAATAGAAATTCACCATTAATAGAACAATTAATCTTTTTCCATGATCACACAATTTTTATTATTATTATAATTATATCAACAATTACATATATAATATTATTTATTATAAATAATAAATTTATTAATATTAAAATTTCTGAAAATCAAATAATTGAATTTATTTGAACAGCAACTCCACCTATTATTTTAATTTTTATTGCAATACCTTCATTACATTTACTATATTTAATAGATGAAATTAAATGTCCTATTTTAACAATTAAAATTTTTGGTCATCAATGATTTTGATCATATGAATATTCAGATTTTTCAAATATTGAATTTGAATCTTATATAATCAATGATTTAAGTAAAGAAAATTTTCGTTTAATT…
Pemphigus obesinymphae	>Pobes_COII	ATATCTTGATTAAAACTAAATTTTCAAAATAGAAATTCACCATTAATAGAACAATTAATTTTTTTTCATGATCATACAATTTTTATTACCTTAATAATTATATCAATAATTACTTATATAATAATTTTTATTATTAAAAACAATAATATTAATATTAAAATTTCAGAAAATCAATTTATTGAAGTAATCTGAACTATTATCCCACCTATTATTCTAATCTTTATTGCTTTACCATCACTTCACCTATTATATTTAATAGACGAAATTAAATCACCAATTTTAACTATTAAAATTATAGGACATCAATGATTCTGATCATATGAATATTCAGATTTCATAAATATTGAATTTGAATCTTATATAATTAATAATATTAATAAAAATAACTTTGGCTTAATT…
Pemphigus populicaulis	>Ppopu_COII	AAAAAATTAATTGTTCTATTAAAACTAAATTTTCAAAATAGAAATTCACCATTAATAGAACAATTAATTTTTTTTCATGATCACACAATTTTTATTACCTTAATAATTATTTCAATAATCACTTACATAATAATTTTTATTATTAAAAACAATAATATTAACATTAAAATTTCAGAAAATCAATTTATTGAAATAATCTGAACTATTATTCCACCTATTATTTTAATCTTTATTGCTTTACCATCACTTCACTTATTATATTTAATAGATGAAATTAAATCACCAATTTTAACTATCAAAATTATAGGACATCAATGATTCTGATCATATGAATATTCAGACTTTATAAATATTGAATTTGAATCTTATATAATTAATAATATTAATAAAAATAACTTC…
Tamalia coweni	>Tcowe_COII	CAAAATAGAAACTCACCTTTAATAGAACAATTAATTTTTTTCCATGATCATACTATTTTTATCACTTTTAGAATTATAATTATAATTACCTACATAATAATCTTTATTATTAAAAATAAATTTATTAATATTAAAATTTTAGAAAATCAATTTATTGAATTTATCTGAACTATTATTCCTCCAATTATTTTAATTTTTATTGCAATACCTTCATTACATTTACTTTATCTAATAGATGAAATTAAATCACCTATTATAACTATCAAAATTTTTGGTCATCAATGATTTTGATCATATGAATATTCAGATTTTTATAATATTGATTTTGAATCATATATAATTAATAATATTAATAAAGAAAATTTTCGACTAATTGAAGTAGATAACAAAACAATTTTA…
Tamalia inquilinus	>Tinqu_COII	TTTTAGTATTATAATTATAATTACTTATATAATAATCTTTATTATTAAAAATAAATTTATTAATATTAAAATTTTAGAAAATCAATTTATTGAATTTATCTGAACTATTATTCCTCCAATTATTCTAATTTTTATTGCAATACCTTCATTACATCTACTTTACTTAATAGATGAAATTAAATCACCAATTATAACTATTAAAATTTTTGGTCATCAATGATTTTGATCATATGAATATTCAGATTTTTCAAATATTGATTTTGAATCATATATAATTAATAATATTAATAAAGAAAATTTCCGATTAATTGAAGTAGATAATAAGACAATTTTACCATTTAAATTCAATATTCGACTTTTAATTTCATCAGATGATGTTATTCACTCATGAACAATCCC…
CYTB
Phylloxera caryaefallax	>Pcfal_CYTB	TAATTTAGCTTTTCAAAGTATTATTAATATAAATCGTAATGTAAATTACGGTTGATTAATTCGATCTTTTCATGCTAATGGGGCTTCAATATTTTTTATTATAATTTATATTCATATTAGTCGAGGACTATATGTAAATTCTTTTAATTTCAAAATAACATGAATTGTAGGAGTTATTTTATTATTATTAACAATAATAACAGCATTTGTAGGATATGTATTACCATGAGGTCAAATATCTTTTTGAGGGGCTACAGTTATTACAAACCTACTATCAGCAATTCCATATTTAGGAAATTCAATTGTTGTTTGAGTATGAGGAGGATTTTCAATTAATAATGCTACATTAACACGATTTTTTTCAATTCATTTTATTTTACCATTTATTATTTTAGCTTT…
Phylloxera subelliptica	>Psube_CYTB	TTAATTTTAAAATAACATGAATTATTGGAGTAGTATTATTATTATTAACAATAATAACAGCATTTGTAGGATACGTATTACCTTGAGGTCAAATATCATTTTGAGGGGCCACAGTTATTACTAATTTACTATCAGCAATTCCATATTTAGGAAATTCAATTGTAATTTGAGTATGAGGAGGATTTTCTATTAATAATGCTACATTAACACGATTTTTCTCTATTCATTTTATTTTACCATTTATTATTTTAATATTTTCTGTATTACATTTATTTTTTTTACATCATACAGGATCAAATAATCCTTTAGGTATTAATAGAAATTTTGATAAAATTATATTTTCTCCTTATTTTATTATTAAGGATTTAATTGGATTAATTTTATTTTTATGATTATTTT…
Phylloxera caryaemagna	>Pcmag_CYTB	GCCTCGTCTAATATGAAAAAAAAATTAATTAAAACTTTATCACCAATAATTAATTTACCTACTCCATCAAATATTAGATTTTTTTGAAATTTTGGATCTTTATTATTAGTTTGTTTAATTAATCAAATTTTAACAGGATTATTTTTAGCTTTTCACTATAAAACAGATATTAATTTAGCTTTTCAAAGTATTATTAATATAAATCGTAATGTAAATTATGGTTGATTAATTCGATCTTTCCATGCTAATGGAGCATCAATATTTTTTATTATAATTTATATTCATATTAGACGAGGCCTTTATGTAAATTCATTTAATTTTAAAATAACTTGAATTATTGGAGTAGTATTATTATTATTAACAATAATAACAGCATTTGTAGGATATGTACTACCTTGA…
Phylloxera foveola	>Pfovl_CYTB	CCGAAATTTCAAAAAAAATTAATTAAAACTTTATCACCAATAATTAATTTACCTACACCATCAAATATTAGTTTTTTTTGAAATTTCGGATCTTTATTATTAGTTTGTTTAATTAATCAAATTTTAACAGGATTGTTTTTAGCATTTCATTATAAAACAGATATTAATTTAGCTTTTCAAAGTATTATTAATATAAATCGTAATGTTAATTATGGATGATTAATTCGATCATTTCATGCTAATGGAGCTTCAATATTTTTTATTATAATTTATATTCATATTAGACGAGGCCTTTATGTAAATTCATTTAATTTTAAAATAACTTGAATTGTTGGAGTAATTTTATTATTATTGACAATAATAACAGCCTTTGTAGGATATGTTTTACCTTGAGGTCAA…
Phylloxera foveata	>Pfova_CYTB	AGTTTTTGTAGTTGTATTGATTGTGTTAAAAACTCCGTAGAACTTAATTAATTTTATTTTATATTTTAATTTTAATTATTTGAATATTAAAGAACAATAAAGGTCCTATTCGACAAAAAAATTAATGAAAAAAAAATTAATTAAAACCTTATCACCAATAATTAACTTACCTTCTCCATCAAATATTAGATTTTTTTGAAATTTCGGATCTTTATTATTAGTTTGTTTAATTAATCAAATTTTAACAGGATTATTTTTAGCTTTTCATTATAAAACAGACATTAATTTAGCATTTCAAAGTATTATTAATATAAATCGTAATGTTAATTATGGATGATTAATTCGATCATTCCATGCTAATGGAGCTTCTATATTTTTTATTATAATTTATATTCACAT…
Phylloxera caryaevenae	>Pcven_CYTB	TATTACGATTTATATTAATAATACTTTGAAAAGCTAAATTAATATAAATCGTAATATTAACTATGGTTGATTAATTCGATCTTTCCATGCTAATGGAGCTTCAATATTTTTTATTATAATTTATATTCATATTAGTCGAGGACTTTATATAAATTCATTTAATTTTAAAATAACATGAATTATTGGTGTAATTCTTTTATTATTAACAATAATAACAGCATTTGTAGGATATGTTTTACCATGAGGTCAAATATCTTTTTGAGGAGCTACAGTTATTACAAACTTATTATCAGCAATTCCTTATTTAGGAAATTCTATTGTTATTTGAGTTTGAGGAGGATTTTCAATTAATAATGCTACATTAACACGATTCTTTTCAATTCATTTTATTTTACCATT…
Phylloxera caryaecaulis	>Pccau_CYTB	CCCCCGTCTACTATGAAAAAAAAATTAATTAAAACTTTATCACCAATAATTAATTTACCTACTCCATCAAATATTAGATTTTTTTGAAATTTTGGATCTTTACTATTAGTTTGTTTAATTAATCAAATTTTAACAGGATTATTTTTAGCTTTTCACTATAAAACAGATATTAACTTAGCTTTTCAAAGTATTATTAATATAAATCGTAATGTTAATTATGGTTGATTAATTCGATCTTTTCATGCTAATGGAGCATCAATATTTTTTATTATAATTTATATTCATATTAGACGAGGGCTTTATGTAAATTCATTTAATTTTAAAATAACATGAATTATTGGAGTAGTATTATTATTATTAACAATAATAACAGCATTTGTAGGATATGTATTACCTTGA…
Phylloxera quercus	>Pquer_CYTB	AGGTGATCACGTCCCTCCAGAAGTCGTCAGCAACTTGCAGACTCAAGTAGACCAAGTTGGAAAACAATAATAAGTCTAATTTACCTGTAAAATTTTAGTTTATAAGGATTTTTTTTAAGTCTGAACAACAAGTGCTATAATTTCAACAGTAAAACTGTTATGTTTTTATGAGACAAGTTTTCGTCCTATCTTTTATTTTATTATAATAATTTTATTTTACATTTTAATTTTAATTATTTGAATATTAAAAAATAATAAAGGTCCAATTCGACAAAAAAATTAATGAAAAAAAAATTAATTAAATCTTTATCACCAATAATTAATTTACCTACTCCTTCAAATATTAGATTTTTTTGAAATTTAGGATCTTTATTATTAGTTTGTTTAATTAATCAAATT…
Daktulosphaira vitifoliae	>Dviti_CYTB	CCCTCGTCTAATATGAAAAAAAAATTAATTAAAATTTTATCACCAATAATTAATTTACCTACACCATCTAATATTAGATTTTTTTGAAATTTTGGATCTTTATTAATAATTTGTTTAATAAACCAAATTTTAACAGGATTATTTTTAGCTTTTCATTATAAAACAGACATTAATTTAGCTTTTCAAAGAATTATTAATATAAATCGTAATATTAATTACGGATGATTAATTCGATCATTTCATGCCAATGGGGCTTCTATATTTTTCATTATAATTTATATTCATATTAGACGAGGAATTTATATAAACTCATTTAATTTTAAAATAACATGAACCATTGGAGTAATATTATTATTATTAACAATAATAACAGCATTTGTAGGTTATGTATTACCATGA…
Acyrthosiphon pisum	>Apisu_CYTB	ATGAAAAAAAATATAATAAAAATATTATCACCAATATTAAATTTACCAACACCTGCTAGTATTAGTTTTATATGAAATTTTGGGTCTTTATTAATAATTTGTTTAATTAATCAAATTTTAACAGGATTATTTTTAGCTTTTCACTATAAAACAGATATTAACTTAGCTTTTCAAAGTATTATTAATATAAATCGAAATATCAATTTTGGATGACTAATTCGATCATTCCATGCTAATGGAGCATCAATATTTTTTATTATAATTTATATTCATATTAGACGAGGAATTTATATAAATTCATTTAATTTTAAAATAACATGAATTATTGGAGTATTATTATTATTATTAACAATAATAACAGCTTTTGTAGGATATGTACTACCTTGAGGACAAATATCA…
Myzus persicae	>Mpers_CYTB	ATGAAAAAAAATATAATAAAAATTTTATCGCCAATATTAAACTTACCTACACCTGCTAGAATTAGTTTTATATGAAATTTCGGATCTTTATTAATAATTTGTTTAATAAATCAAATTTTAACAGGATTATTTTTAGCTTTTCATTATAAAACAGATATTAATTTAGCATTTCAAAGAATTATTAATATAAATCGAAATGTAAATTTTGGATGATTAATTCGATCTTTTCATGCTAATGGAGCATCAATATTCTTTATTATACTTTATATTCATATCAGACGAGGAATTTATATAAACTCATTTAATTTTAAAATAACTTGAATTATTGGAGTAATATTATTATTATTAACTATAATAACAGCTTTTGTAGGATATGTTTTACCATGAGGACAAATATCA…
Pemphigus obesinymphae	>Pobes_CYTB	TAGAAGAATTTAATTAAAATTTTAAATCCAATAATTAATTTACCTACTCCCTCCAGAATTAGATTTATATGAAACTTTGGATCTTTATTAATAATCTGTTTAATAAATCAAATTTTAACAGGATTATTTTTAGCTTTTCATTATAAAACAGACATTAATCTAGCATTTCAAAGAATCATTAATATAAATCGAAATATTAATTTCGGATGATTAATTCGATCTTTCCATGCTAATGGAGCTTCAATATTTTTTATTATAATATACATTCATATTAGACGAGGATTATATATAAATTCATATAACTTTAAATTAACATGAATTATTGGTGTAATATTATTATTAATTACAATAATAACAGCTTTTGTAGGTTATGTTTTACCATGAGGACAAATATCATTC…
Pemphigus populicaulis	>Ppopu_CYTB	ACAACGCGCGTATTATTCTATAAAACATATTATAATGCATAATTATAATTCGTTGAAAAACGAGTCGTTAAATATAGTAAATTCGTATTAAATGGTAAAACATAAAAACGGACTTGAAAAGAAAATAACGTTGTTTTAGTTCTTTGCGATGTGTCCCCAAACAATTACTCGTCGAAAATTATTAAAAAAAAAAAAAAAAAAAAAAAACTTAATTAAAATTTTAAATCCAATAATTAATTTACCTACTCCTTCCAGAATTAGATTTATATGAAACTTTGGATCTTTATTAATAATTTGTTTAATTAATCAAATTTTAACAGGATTATTCTTAGCTTTTCATTATAAAACAGACATTAATTTAGCATTTCAAAGAATTATTAATATAAATCGAAATATTAA…
Tamalia coweni	>Tcowe_CYTB	CCTCGTCTAATATGAAAAAAAAATTAATTAAAATTATATCACCAATAATTAATTTACCAACACCAACTAGAATTAGCTTTATATGAAATTTTGGATCTTTACTAATAATTTGTTTAATTAATCAAATCTTAACAGGATTATTTTTAGCTTTCCATTATAAAACAGATATTATATTAGCTTTTCAAAGTATTATTAATATAAATCGTAATATCAATTTTGGATGATTAATCCGATCATTCCATGCAAATGGAGCTTCAATATTTTTTATTATAATATATATTCATATTAGACGAGGAATTTATATAAATTCTTTTAATTTTAAATCTACATGAATAGTAGGAGTAATTTTATTACTAATAACTATAATAACAGCATTTGTAGGCTATGTACTACCCTGAG…
Tamalia inquilinus	>Tinqu_CYTB	TTATTTGAATATTAAAAATTAATAAAGGACCTATTCGACAAAAAAATTAATGAAAAAAAATATAATTAAAATTATATCACCAATAATTAACTTACCAACACCATCTAGAATTAGATTTATATGAAATTTTGGATCTTTATTAATAATTTGTTTAATTAATCAAATTTTAACAGGATTATTTTTAGCTTTTCATTATAAAACAGATATTACATTAGCTTTCCAAAGTATTATTAATATAAATCGTAATATTAATTTTGGATGATTAATTCGATCATTTCATGCAAATGGAGCTTCAATATTTTTTATTATAATATATATTCATATTAGACGAGGTATTTATATAAATTCATTTAATTTTAAAGCCACATGAATAGTAGGAGTAATTTTACTATTATTAAC…

## Sheet: AAT.sequences
AAT gene sequences for each gene family for each species assessed in this study.
APC
Species	ID	Sequence
Phylloxera caryaefallax	>Pcfal-APC1	AGLYKIFQGKTDNFKNYFDKTTSSFGDVATAFYSGLWAYDGWNNLNYVTEEIKNPSKNIPRAIYISIPLVTLCYLLVNVAYLTIMSPVEIVQNEAVAVTFGIRALGSISWVIPLSITISTFGSANGTLFAAGRLCFAASREGHLMNVLSYIHIKKLTPMPSIIFHAIVTILMVASGTINSLIDFFSFTAWIFYGSAMLALIVMRFTKPNALRPYKVPIIIPLMIFIISLYLVIAPIIDK
	>Pcfal-APC2	MGSTNQNVSLRKELGLFSAVSLIISVMLGSGIFVSPGEVLKSTGSIGMCLVIWTFCGLLSLLGALSYSELGSVVGKSGGEFSFYQYAFADMHKFWGPLVSFVYSWVAIMYVRPAEVAIIILTFAEYFIRPISLVMLIDPSNEAILIKIVSILALGVITVINYNSVKCFVKVQNVFTICKVFACIIVIVGGFYQIYLGNTQNLQTGFEGTTTSVNQLVVAFYSGLWSYDGWTASITVFEEIKNPQRNIFLSILLAVPFVTLIYILMNVSYLTVLTIPEMMSAQAVAVEFGARALGNFSLIIPIGVAVATFGCALSVQFGITRLCFVASREGQMLEVFSYVSVKKLTPAPAVVLQGILTLICLVAGDIITLIEFASFLCWMFYGISMVALLVMRFTKSDVK…
	>Pcfal-APC3	GAKGKDETTTAATDPPDEDGVRLKAKMSLLNGVTVIVGSIIGSGIFISPSGVIRHTKSVNSSLIVWIVSGLFSMVGAYCYAELGCMISKSGADYAYIMETFGPFLAFMRLWIECMIVRPCSQAIVALTFSLYVLKPIYPDCNPPDESVRLLAACCIVLLTFINCWNVRWATRVQDTFTYAKLLALMVIITTGVYQLATGHTENFTFENTQTKVTSIALSFYSGLFAYNGWNYLNFIVEELKDPIRNLPRAIAISCVLVTVVYVLTNVAFFTTLS
	>Pcfal-APC4	MPGSRHKILSHVFSGFSEKMSRTKVLDVGAQAAETPLKRCLTTFDITLLGIGHMVGAGIYVLIGTVAKEMAGPAIMFSFMLAGAASMLAALCYAEFGTRIPKAGSAYIYTYVSVGEFWAFVIGWNIVLEHMIGAASVARAWSGFFDSMFDNVIRNTTISMLGEMHETHLGKYPDVFAFFICLLHACILGIGVKTSSYMNSFLTLVNLGVMVVIVVAGYYYGSNENWFGPSGFMPQGTTGIIAGAATCFYAYVGFDSIATSGEEAKDPGYSIPVAIIIAMSVVCTGYVLVSGALTFLVPFAEIIPDAAFPAAFERVNLHWIKYLVSIGALCGMTTTLFGSLYSLPRCIYAMADDGLIFKFMAKVNKKTQVPIINLAISALLCALIALFFDLEKLVEFMSI…
	>Pcfal-APC5	YVSSSIILTLIVPYDKIDENAALLDMFVQVGAPRCQIIIAAGAMAGLLVSMFGSMFPMPRIIYSMAQDGLLFKSLSQIFPLTGTPLVATVISGIASAIGALIINLDTLIEMMSIGTLFAYTLVSTCVLILRYQPQTSTAIQFFPETLRSPMTAPKQIVTNGRVNFVVNQDDQRYAYTNQAFTSGGVSASLYQTQLPLPQQIIP
	>Pcfal-APC6	MTVGGKLNRKKTVAGVVRETSMLDRVLTTTDLTALGVGSTIGVGVYVLPGALSKYVSGPAVVVSFFIAAVASVFAGLCYAELSSRIPRAGSAYSFAYIAVGEFAAFIVGWSLLLEYTIGGASIARGLSQFVDSLGNKTMEAAFKSFYELDVPFLSHYFDFFALFIVIVFSAALACGLKDSVRLNNFFTLVNCAIMVLVIVGGAFHIDFKNWSLPKAEVPSWAGEGGFWPYGFQGALQGAATCFYGFVGFDCIASSGEEVKNPQKSLPLAIILSLFIVFIAYSGVSAVLTLMVPYYDQDADSPISHVFDVYGWSMFKWVIGVGAIFGMCACMFGAMYPLPRILYAMSNDGLIFEGLGKVHHKFKTPFVGTMFAGIITGFFAALLNLKQLVDMMTIGTLLV…
	>Pcfal-APC7	MSLQLKKNESLVRTLLRRKRETDLVTEPKKNILKRELGLFDLVSLGVGSTLGLGAYVLAGEVSRYYTGPAVILSFAFAAAASALSGLCYAEFASRVPKAGSAYAFSYVGVGELVAFLIGWDLILEYSIGCASVSRALSGHIDKPFGYPMKNYLSKNFPINVSFLAPYPDIFSFIAIILLTGLIAWGIRESSMLNKVFTIVNVSTVAIVVITGIFHVDFSNWNIPKNSIPDGVNGGEGGFLPFGWSGVFTGAATCFYGFVGFDVVATTGEE
	>Pcfal-APC8	MDGSWCASKESLVKIISRRKNDDSDQLVDDSKLARVLNLVDLTALGVGSTLGVGVYVLAGDVAKTSAGPAVVLSFVLAAVASAFAGLCYAEFAARVPKAGSAYVYSYVGVGEFVAFVIGWNLVLEYVIGTASVAKALSNYVDALIDNRMQNTLGGMFPINVSFLAEYPDVFAFFIVLLLSILLAWGVRESTIINNVFTVVNLLTVTTVVVTGLFKIDFYNWNIPKQNIPKGVENGGEGGFLPFGWAGVTAGAAKCFYGFIGFDAVATTGEEAKKPKRDIPLAIILSLTIITLAYCSVSTVLTLMWPYYDQDEKAPFPFVYSQINWPTVKWIVSFGAIFALFTSLIGTMFPLPRILYAMSCDGLLFRRFSGINSKTQTPFFATLSSGVLAGIMSAVFNLQ…
	>Pcfal-APC9	MPVRKSEYSLRRALTRTKTITEDANKDNLKRILNLFDLTAIGVGATLGCGVYVLAGAVAKSIAGPAVVISFIIAAVISAFSGLCYAEFAGRVPQAGSAYIYSYVTVGEFTAFIIGWNLIIEYVIGAAAVAKAMCNYVDSLLGHPQEQFMTEHFPIHVSFLANYPDIAAFIAVILVTSLLAWGVQESTTLNNIFTTINILTVILVVVSGFFQLNFSYWSIPKNEIPESAKGGNGGFFPFGWAGVAAGSAKCFYAFIGFDSIATTGEETKNPKKTIPLAILASLFIATVAYCGVATVLTLMLPYYAQDPDAPFPHLYNLLDMHLIKYLVSGGAMFALNASLLVAMFPLPRILYAMSKDGLLFGFFSKINSSTKTPVIATIISGLFTGTLATVFNLEQLIDM…
Phylloxera subelliptica	>Psube-APC1	AYDGWNNLNYVTEEIKDPSKNIPRAIYISIPLVTLCYLLVNVAYLTIMSPVEIVQNEAVAVTFGIRALGPISWVIPLSITISTFGSANGTLFAAGRLCFAASREGHLMNVLSYIHIKKLTPMPSIIFHAIITILMVASGTINSLIDFFSFTAWIFYGSAMLALIVMRFTKPNALRPYKVPIIIPLMIFIISLYLVIAPIIDKPQIEYLYSLIFMIAGLIFYIPFVHMGYKFNIIDRWTIFVQLLLEVAPTKLVLPD
	>Psube-APC2	MGSINQNVRLRKELGLFSAVSLIISVMLGSGIFVSPANVLKSTGSIGMCLVIWTLCGLLSLLGALSYSELGSIVGKSGGEFSFYQYAFADMHKFWGPLVSFVYSWVVIMYVRPAEVAIIILTFAEYFIRPISLVMLIDPSNEELLIKIVSILALGVITVINYNSVKCFIKVQNVFTICKVFACICVIVGGFYQIYLGNTQNLQTGFEGTTSSVNKLVVAFYSGLWSYDGWTASITVFEEIKNPQRNIFLSILLAVPFVTLIYVLMNVSYLTVLTIPEMMSVQAVAVEFGARALGNFSLIIPIGVAVATFGCALSVQFGITRLCFVASREGQMLEVFSYVSVKKLTPAPAVVLQGMLTLICLLAGDIITLIEFASFLGWMFYGISMVALLVMRFTKSDVK…
	>Psube-APC3	RIPKAGSAYIYTYVSVGEFWAFVIGWNIVLEHMIGAASVARAWSGFFDSMFDNVIRNTTISMLGEMHETHLGKYPDVFAFFICLLHACILGIGVKKSSYMNNFLTLVNLGVM
	>Psube-APC4	GLLVSMFGSMFPMPRIIYSMAQDGLLFKSLSQIFPLTGTPLVATVISGIASAVAALIINLDTLIEMMSIGTLFAYTLVSTCVLILRYQ
	>Psube-APC5	MTVGGKLNRKKTVAGVVRETSMLDRVLTTTDLTALGVGSTIGVGVYVLPGALSKYVSGPAVVVSFFIAAVASVFAGLCYAELSSRIPRAGSAYSFAYIAVGEFAAFIVGWSLLLEYTIGGASIARGLSQFVDSLGNKTMEATFKSFYELDVPFLSHYFDFFALFIVIVFSAALACGLKDSVRLNNFFTLVNCAIMVLVIIGGVFHIDFKNWALPKAEVPSWAGEGGFWPYGFQGALQGAATCFYGFVGFDCIASSGEEVKNPQKSLPLAIILSLFIVFIAYSGVSAVLTLMIPYYDQDADSPISHVFDVYGWSMFKWIIGVGAIFGMCACMFGAMYPLPRILYAMSNDGLIFEGLGKVHHKFKTPFVGTMFAGIITGFFAALLNLKQLVDMMTIGTLLV…
	>Psube-APC6	MCHLNKMSLQPKKNESLVRTLLRRKRETDLVTEPKKNILKRELGLFDLVSLGVGSTLGLGAYVLAGEVSRYYTGPAVILSFAFAAAASALSGLCYAEFASRVPKAGSAYAFSYVGVGELVAFLIGWDLILEYSIGCASVSRALSGHIDKPFGYPMKNYLSKNFPINVSFLAPYPDLFSFIAIILLTGLIAWGIRESSILNKVFTIVNVSTVAIVVVTGIFHVDFSNWNIPKSSIPDGLNGGEGGFLPFGWSGVFTGAATCFYGFVGFDVVATTGEEAKKPTRDIPLSIVISLVIITTSYCSLATVLTLMWPYYDQDPEAPFTHIYQQLNWTAVEWIVTIGAVFALCTNMIGTLYPLPRVLYAMSSDGLMFKLFSEVNLKTKTPVWGTIICGLFAATLSS…
	>Psube-APC7	MDGSWCASKESLVKIISRRKNDDGDHLVDDSKLARVLNLVDLTALGVGSTLGVGVYVLAGDVAKTSAGPAVVLSFVLAAVASAFAGLCYAEFAARVPKAGSAYVYSYVGVGEFVAFVIGWNLVLEYVIGTASVAKALSNYVDALIDNRMKNTLVGLFPINVSFMAEYPDVFAFLIVLLLSILLAWGVRESTIINNVFTVVNLLTVTTVVVTGLFKIDFYNWNIPKQNIPKGVEKGGEGGFLPFGWAGVTAGAAKCFYGFIGFDAVATTGEEAKKPKRDIPLAIILSLTIITLAYCSVSTVLTLMWPYYDQDEDAPFPFVYSQINWPTVKWIVSFGAIFALFTSLIGTMFPLPRILYAMSCDGLLFRKFSGINSKTQTPFFATLSSGVLAGIMSAVFNLQ…
	>Psube-APC8	MRNQYFHWGKILKQALTRKKTGFDEPSTGKLKRALNFVDLTALGVGSTLGCGVYVLAGSVTKSVAGPAVVLSFIVAAVVSAFSGLCYAEFAGRVPRAGSAYIYSYVTVGEFTAFVIGWNLLSEHLIAVAAVAKAMTNYVDTLLGNPYKLFMLEHLPIKISFLSEYPDFVSFFTIIITTLLVGWGVRESSIVNNIFTVVNLLTICLVIVSGLFYVNFNNWSISKTQIPIGVKGGEGGFLPFGWTGVAAGAAKCFAAFIGFDCIATTGEETKNPKKDIPIAIVTTLVITTTAYCGISTVLTLMWPYYDQDPDAPLPTLYSNLDLPVLKCIVLGGALFALSACLLGSLFPLPRILYSMSSDGLLYSILSKVNSTTKTPVVSTLLCGLFSGSVTAIFNLEQLI…
	>Psube-APC9	RISNWTIKKSDIPTGVNGGEGGFLPFGWSGVIAGAAKCFYGFIGFDSIASTGDETKNPKRNIPLALIISLICITSVYVSIAVVMTL
	>Psube-APC10	MSVRKSEYSLRRALTRTKTITEDNNKDNLKRILNLFDLTAIGVGATLGCGVYVLAGAVAKSIAGPAVVLSFIIAAVISAFSGLCYAEFAGRVPQAGSAYIYSYVTVGEFTAFIIGWNLIVEYVIGAASVAKAMCNYVDSLLGCPQQQFMTEHFPMHVSFLADYPDIASFIAVILVTSLLAWGVQESTILNNIFTTINILTVILVIVSGFFHLNFSYWSIPKSEIPESVKGGSGGFFPFGWAGVAAGSAKCFYAFIGFDSIATTGEETKNPKKTIPLAIMASLFIATLAYCGVATVLTLMLPYYAQDSNAPFAHLYDLLDMHLIKYVVSAGAMFALNASLLVAMFPLPRILYAMSKDGLLFGFFSKINSSTKTPVLATIISGLFTGTLATVFNLEQLINM…
Phylloxera caryaemagna	>Pcmag-APC1	MQRNPLSHGYNNNNKTNTEDESDNGELNGYSKNMLARKFSTKGNTLYLERRVGLLSGVALIVGTMIGSGIFVSPTGLLIRTGSIGLSFIIWTVCGIMSLLGALAYAELGTMNPSSGAEYAYLMDAFGPMPAFLFSWISTLILKPSQVAIICLSFAKYAVEAFVDECGTSELVVKIVAILSILVITYINCYSVNLATGVQNAFTAAKLVAVFVVVAAGLYKLFQGRTDNFKNYFENTTSSFGDVATAFYSGLWAYDGWNNLNYVTEEIKDPSKNIPRAIYISIPLVTLCYLLVNVAYLTIMSPAEIVQNEAVAVTFGIRALGPISWVIPLSITISTFGSANGTLFAAGRLCFAASREGHLMNVLSYIHIKKLTPMPSIIFHAIITILMVTSGTINSLIDF…
	>Pcmag-APC2	MGSINQNVRLRKELGLFSAVSLIISVMLGSGIFVSPANVLKSTGSIGMCLVIWTLCGLLSLLGALSYSELGSIVGKSGGEFSFYQYAFADMHKFWGPLVSFVYSWVVIMYVRPAEVAIIILTFAEYFIRPISLVMLIDPSNEELLIKIVSILALGVITVINYNSVKCFIKVQNVFTICKVFACICVIVGGFYQIYLGNTQNLQTGFEGTTSSVNKLVVAFYSGLWSYDGWTASITVFEEIKNPQRNIFLSILLAVPFVTLIYVLMNVSYLTVLTIPEMMSVQAVAVEFGARALGNFSLIIPIGVAVATFGCALSVQFGITRLCFVASREGQMLEVFSYVSVKKLTPAPAVVLQGILTLICLLAGDIITLIEFASFLGWMFYGISMVALLVMRFTKSDVK…
	>Pcmag-APC3	MGAKSKDDTTTATTDPPDDDGVRLKAKMSLLNGVTVIVGSIIGSGIFISPSGVIRHTKSVNSSLIVWIVSGLFSMVGAYCYAELGCMISKSGADYAYIMETFGPFLAFMRLWIECMIVRPCSQAIVALTFSLYVLKPIYTDCNPPDESVRLLAACCIVLLTFINCWNVRWATRVQDTFTYAKLLALLVIITTGVYQLATGHTEYFTFENTETKVTSIALSFYSGLFAYNGWNYLNFIVEELKDPIRNLPRAIAISCVLVTVVYVLTNVAFFTTLSPEEILNSNAVAVNFAEKLYGPMAWTIPLFVAMSTFGAVNGILLTSSRLFYAGACEGQMPQILTMIQIKRSTPAPAVICICVLSLVYLQVSNIDALINYVGFTTWLSIGVSVLCVPWLRWTKPNL…
	>Pcmag-APC4	MPGSRHKILSHVFSGFSEKMSRTKVLDVGAQAAETPLKRCLTTFDITLLGIGHMVGAGIYVLIGTVAKEMAGPAIMFSFMLAGAASMLAALCYAEFGTRIPKAGSAYIYTYVSVGEFWAFVIGWNIVLEHMIGAASVARAWSGFFDSMFDNVIRNTTISMLGEMHETHLGKYPDVFAFFICLLHACILGIGVKKSSYMNNFLTLVNLGVMVVIVVAGYYYGSNENWFGPSGFMPQGTAGIIAGAATCFYAYVGFDSIATSGEEAKDPGYSIPVAIIVAMSVVCTGYVLVSGALTFLVPFAEIIPDAAFPAAFERVNLHWIKYLVSIGALCGMTTTLFGSLYSLPRCIYAMADDGLIFKFMAKVNKKTQVPIINLAISALLCALIALFFDLEKLVEFMSI…
	>Pcmag-APC5	GMALISRMARTKDLDDLQEGITPPGRFDPHHQTKLKKCLNTVDLTSLGVGSCLGTGMYVVTGLVARRFAGPAVILSFIIAAVASLFSGACYAEFGVRVPHTSGSAYMYSYVTVGEFVAFLIGWNMVLEYLIGTSACACALSASLDSLANGSISASIQSTVGFLGKPDLLAAGITLLMMILLAAGVKKSLMFNHLMNAINLAAWVFLMSAGLFYVNIDNWTENEGFFPYGWGGVFKGAATCFYAFIGFDIIATTGEEAHNPKKSIPYAIMASLIIILVAYVSSSVILTLIVPYDKIDENAALLDMFVQVGAPRCQMIIAAGAMAGLLVSMFGSMFPMPRIIYSMAQDGLLFKSLSQIFPLTGTPLVATVISGIASAVAALIINLDTLIEMMSIGTLFAYT…
	>Pcmag-APC6	MTVGGKLNRKKTVAGVVRETSMLDRVLTTTDLTALGVGSTIGVGVYVLPGALSKYVSGPAVVVSFFIAAVASVFAGLCYAELSSRIPRAGSAYSFAYIAVGEFAAFIVGWSLLLEYTIGGASIARGLSQFVDSLGNKTMEATFKSFYELDVPFLSHYFDFFALFIVIVFSAALACGLKDSVRLNNFFTLVNCAIMVLVIIGGVFHIDFKNWALPKAEVPSWAGEGGFWPYGFQGALQGAATCFYGFVGFDCIASSGEEVKNPQKSLPLAIILSLFIVFIAYSGVSAVLTLMIPYYDQDADSPISHVFDVYGWSMFKWIIGVGAIFGMCACMFGAMYPLPRILYAMSNDGLIFEGLGKVHHKFKTPFVGTMFAGIITGFFAALLNLKQLVDMMTIGTLLV…
	>Pcmag-APC7	MCHLNKMSLQPKKNESLVRTLLRRKRETDLVTEPKKNILKRELGLFDLVSLGVGSTLGLGAYVLAGEVSRYYTGPAVILSFAFAAAASALSGLCYAEFASRVPKAGSAYAFSYVGVGELVAFLIGWDLILEYSIGCASVSRALSGHIDKPFGYPMKNYLSKNFPINVSFLAPYPDLFSFIAIILLTGLIAWGIRESSILNKVFTIVNVSTVAIVVVTGIFHVDFSNWNIPKSSIPDGVNGGEGGFLPFGWSGVFTGAATCFYGFVGFDVVATTGEEAKKPTRDIPLSIVISLVIITTSYCSLATVLTLMWPYYDQDPEAPFTHIYQQLNWTVVEWIVTIGAVFALCTNMIGTLYPLPRVLYAMSSDGLMFKLFSEVNLKTKTPVWGTIICGLFAATLSS…
	>Pcmag-APC8	MDGSWCASKESLVKIISRRKNDDGDHLVDDSKLARVLNLVDLTALGVGSTLGVGVYVLAGDVAKTSAGPAVVLSFVLAAVASAFAGLCYAEFAARVPKAGSAYVYSYVGVGEFVAFVIGWNLVLEYVIGTASVAKALSNYVDALIDNRMKNTLVGLFPINVSFMAEYPDVFAFLIVLLLSILLAWGVRESTIINNIFTVVNLLTVTTVVVTGLFKIDFYNWNIPKQNIPKGVEKGGEGGFLPFGWAGVTAGAAKCFYGFIGFDAVATTGEEAKKPKRDIPLAIILSLTIITLAYCSVSTVLTLMWPYYDQDEDAPFPFVYSQINWPTVKWIVSFGAIFALFTSLIGTMFPLPRILYAMSCDGLLFRKFSGINSKTQTPFFATLSSGVLAGIMSAVFNLQ…
	>Pcmag-APC9	MRSQYFHWGKILKQALTRKKTGFDEPSSGKLKRALNFVDLTALGIGSTLGCGVYVLAGSVTKSVAGPAVVLSFIVAAVVSAFSGLCYAEFAGRVPRAGSAYIYSYVTVGEFTAFVIGWNLLSEHLIAVAAVAKAMSNYVDTLLGNPYKLFMLEHLPMKISFLSDYPDFVSFFVIIITTILVGWGVRESSIVNNIFTVVNLLTICLVIVSGLFYVNFNNWSISKTQIPIGVQGGEGGFLPFGWTGVAAGAAKCFAAFIGFDCIATTGEETKNPKKDIPIAIVTTLVITTMAYCGISTILTLMWPYYDQDPDAPLPTLYSNLDLPVLKFIVLGGALFALSACLLGSLFPLPRILYSMSSDGLLYSILSKVNSTTKTPVVSTLLCGLFSGSVAAIFNLEQLI…
	>Pcmag-APC10	MPVRKSEYSLRRALTRTKTITEDNNKDNLKRILNLFDLTAIGVGATLGCGVYVLAGAVAKSIAGPAVVLSFIIAAVISAFSGLCYAEFAGRVPQAGSAYIYSYVTVGEFTAFIIGWNLIVEYVIGAASVAKAMCNYVDSLLGCPQQQFMTEHFPMHVSFLADYPDIASFIAVILVTSLLAWGVQESTILNNIFTTINILTVILVIVSGFFHLNFSYWSIPKSEIPESVKGGNGGFFPFGWAGVAAGSAKCFYAFIGFDSIATTGEETKNPKKTIPLAIMASLFIATLAYCGVATVLTLMLPYYAQDSNAPFAHLYDLLDMHLIKYVVSAGAMFALNASLLVAMFPLPRILYAMSKDGLLFGFFSKINSSTKTPVLATIISGLFTGTLATVFNLEQLINM…
Phylloxera foveola	>Pfovl-APC1	ENTTSSFGDVATAFYSGLWAYDGWNNLNYVTEEIKDPSKNIPRSIYISIPLVTLCYLFVNVAYLTIMSPAEIVQNEAVAVTFGIRAL
	>Pfovl-APC2	MGSINQNVRLRKELGLFSAVSLIISVMLGSGIFVSPANVLKSTGSIGMCLVIWTLCGLLSLLGALSYSELGSVVGKSGGEFSFYQYAFADMHKFWGPLVSFVYSWVVIMYVRPAEVAIIILTFAEYFIRPISLVMLIDASNEELLIKIVSILALGVITVINYNSVKCFIKVQNVFTICKVFACIFVIVGGFYQIYLGNTQNLQTGFEGTTSSINKLVVAFYSGLWSYDGWTASITVFEELKNPQRNIYLSILLAVPFVTLIYVLMNVSYLTVLTIPEMMSVQAVAVEFGARALGNFSLIIPIGVAVATFGCALSVQFGITRLCFVASREGQMLEVFSYVSVKKLTPAPAVVLQGVLTLICLLAGDIITLIEFASFLGWMFYGISMVALLVMRFTKSDVK…
	>Pfovl-APC3	LYSLPRCIYAMADDGLIFKFMAKVNKKTQVPIVNLAISALLCALIALFFDLEKLVEFMSIGTLLAYTIVSASVVILRYRPTNRGLMRDSSSLLEMPTSQADSFEMDMGGRLKPSYKRLEPLLSHFEPGTVVSVSTAWFTLSTVVLCVYVQHFLDLQYINWVDISVLTAIGVDLLTCIIFIDAHEQNSTELPFMVPHVPIVPLLSILCNVVLMTNLNMLTWMRFLIWMVIGLLIYFLYGIHYSKENDVTSYSVLLSSTEAGKTPWGAINKSKRKLKADDDR
	>Pfovl-APC4	MSLQLKKNESLARTLLRRKKEADLVTEPKNNILKRELGLFDLVSLGVGSTLGLGAYVLAGEVSRYYTGPAVILSFAFAAAASALSGLCYAEFASRVPKAGSAYAFSYVGVGELVAFLIGWALILEYSIGCASVSRALSGHIDKLFGYPMKNYLSKNFPINVSFLAPYPDLFSFIAIILLTGLIAWGIRESSILNKVFTIVNVSTVAIVVVTGIFHVDFSNWNIPKDSIPDGLNGGEGGFLPFGWSGVFTGAATCFYGFVGFDVVATTGEEAKRPTKDIPLSIVISLVIITTSYCSLATVLTLMWPYYDQDPEAPFTHIYQQLNWTVVEWIVTIGAVFALCTNMIGTLYPLPRVLYAMSSDGLMFELFSKVNSKTKTPVWGTIICGLFAAILSSVFDLQQ…
	>Pfovl-APC5	MYGYGTISEKESLVKIISRRKNDDIDNIVDDSKLARVLNLVDLTALGVGSTLGVGVYVLAGDVAKTSAGPAVVLSFVLAAVASAFAGLCYAEFAARVPKAGSAYVYSYVGVGEFVAFVIGWNLVLEYVIGTASVAKALSNYVDALIDNRMQNSLVSLFPINVSFMAEYPDVFAFFIVLLLSILLAWGVRESTIINNIFTVVNLLTVTTVVVTGLFKIDFYNWNIPKQNIPKGVEKGGEGGFLPFGWAGVTAGAAKCFYGFIGFDAVATTGEEAKKPKRDIPLAIILSLTIITLAYCSVSTVLTLMWPYYDQDEKAPFPFVYSQINWPTVKWIVSFGAIFALFTSLIGTMFPLPRILYAMSCDGLLFRKFSGINEKTQTPFFATLSSGILAGIMSAVFNL…
	>Pfovl-APC6	MWNQYFQWGTTLKQALMRKKTGFDEPSTGKLKRTLNFVDLTALGVGSTLGCGVYVLAGSVTKSVAGPAVVLSFIVAAIVSAFSGLCYAEFAGRVPRAGSAYIYSYVTVGEFTAFVIGWNLLSEHLIAVAAVAKAMSNYVDTLLGNPYKLFMLEHIPIKISFLSEYPDFVSFFVIFITTLLIGWGVRESSMVNNIFTVVNLLTICLVIVSGLFYADFTNWSISKAQIPIGVKGGEGGFFPFGWTGVAAGAAKCFAAFIGFDCIATTGEETKNPKKDIPIAIVTTLVIITLAYCGISTVLTLMWPYYDQDADAPLPTLYNNLDLPVLKFIVLGGALFALCASLLGSFFPLPRILYSMSSDGLLYSILSNVNSTTKTPVVSTLLCGLFSGSVATIFNLEQLI…
	>Pfovl-APC7	MPEYNLWQTLTRTKTITEDDNKDNLKRILNLFDLTAIGVGATLGCGVYVLAGAVAKSIAGPAVVISFIIAAVISAFSGLCYAEFAGRVPQAGSAYIYSYVTVGEFTAFIIGWNLIVEYVIGAAAVAKAMCNYVDSLLGYPQEQFMTEHFPIHVSFLANYPDIASFIAVILVTSLLAWGVQESTLLNNIFTTINILTVILVIVSGFFQLNFSYWSISKSEIPESLDGGNGGFFPFGWSGVAAGSAKCFYAFIGFDSIATTGEETKNPKKTIPLAIMASLFIATVAYCGVATVLTLMLPYYAQDANAPFPHLYNLLDMHLIKYLVSGGAMFALNASLLVAMFPLPRILYAMSKDGLLFGFFSKINSSTKTPVIATIISGLFTGTLATVFNLEQLIDMASIG…
Phylloxera foveata	>Pfova-APC1	KPSQVAIICLSFAKYAVEAFVDECGTSELVVKIVAILSILVITYINCYSVNLATGVQNAFTAAKLVAVFVVVAAGFYKLFQGKTDNFRNYFENTTSSFGDVATAFYSGLWAYDGWNNLNYVTEEIKDPSKNIPRSIYISIPLVTLCYLFVNVAYLTIMSPAEIVQNEAVAVTFGIRALGPISWVIPLSITISTFGSANGTLFAAGRLCFAASREGHLMNVLSYIHIKKLTPMPSIIFHAIITILMVASGTINSLIDFFSFTAWIFYGSAMLALIVMRFTKPNALRPYKVPIIIPLMIFIISLYLVIAPILDKPQIEYLYSVLFMIAGLIFYVPFVHMEYKFNIIDRWTMFVQLLLEVAPTKLVLPD
	>Pfova-APC2	MGSINQNVRLRKELGLFSAVSLIISVMLGSGIFVSPANVLKSTGSIGMCLVIWTLCGLLSLLGALSYSELGSVVGKSGGEFSFYQYAFADMHKFWGPLVSFVYSWVVIMYVRPAEVAIIILTFAEYFIRPISLVMLIDASNEELLIKIVSILALGVITVINYNSVKCFIKVQNIFTVCKVFACIFVIVGGFYQIYLGNTQNLQTGFEGTTSSVNKLVVAFYSGLWSYDGWTASITVFEELKNPQRNIYLSILLAVPFVTLIYILMNVSYLTVLTIPEMMSVQAVAVEFGARALGNFSLIIPIGVAVATFGCALSVQFGITRLCFVASREGQMPEVFSYVSVKKLTPAPAVVLQGVLTLICLLAGDIITLIEFASFLGWMFYGISMVALLVMRFTKSDVK…
	>Pfova-APC3	MGAKSKDETATATDPSDDDGVRLKAKMSLLNGVTVIVGSIIGSGIFISPSGVIRHTKSVNSSLIVWIVSGLFSMVGAYCYAELGCMISKSGADYAYIMETFGPFLAFMRLWIECMIVRPCSQAIVALTFSLYVLKPIYTDCNPPDESVRLLAACCIVLLTFINCWNVRWATRVQDTFTYAKLLALMVIITTGVYQLATGHVEYFTFENTETKVTSIALSFYSGLFAYNGWNYLNFIVEELKDPIRNLPRAIAISCVLVTVVYVLTNVAFFTTLSPEEVLNSNAVAVNFAEKLYGPMAWTIPMFVAMSTFGAVNGILLTSSRLFYAGACEGQMPQILTMIQIKRLTPAPAVICICLLSLVYLQVSNIDALINYVGFTTWLSIGVSVLCVPWLRWTKPNLN…
	>Pfova-APC4	DGVRLKAKMSLLNGVTVIVGSIIGSGIFISPSGVIRHTKSVNSSLIVWIVSGLFSMVGAYCYAELGCMISKSGADYAYIMETFGPFLAFMRLWIECMIVRPCSQAIVALTF
	>Pfova-APC5	MPGSRHKILSHVFSGFSEKMSRTKVLDIGPQAAETPLKRCLTTFDITLLGIGHMVGAGIYVLIGTVAKEMAGPAIMFSFMLAGAASMLAALCYAEFGTRIPKAGSAYIYTYVSVGEFWAFVIGWNIVLEHMIGAASVARAWSGFFDSMFDNVIRNTTVSMLGEMHETHLGKYPDVFAFFICLLHACILGVGVKTSSYMNSFLTLVNLGVMVVIVLAGYYYGSNENWFGPSGFMPQGTTGIIAGAATCFYAYVGFDSIATSGEEAKDPGYSIPVAIIIAMSVVCTGYVLVSGALTFLVPFAEIIPDAAFPAAFERVNLHWIKYLVSIGALCGMTTTLFGSLYSLPRCIYAMADDGLIFKFMAKVNKKTQVPIVNLAISALLCALIALFFDLEKLVEFMSI…
	>Pfova-APC6	KIDENAALLDMFVQVGAPRCQMIIAAGAMAGLLVSMFGSMFPMPRIIYSMAQDGLLFKSLSQIFPLTGTPLVATVISGIASAVAALIINLDTLIEMMSIGTLFAYTLVSTCVLILRYQPQTSTAIHFFPETMRSPMTAPKQIVTNGRVNFVVNQDDQRYAYTNQAFTSGGVPSSLYQTQLPLPQQIIPPHQSQ
	>Pfova-APC7	MTVGGKLNRKKTVAGVVRETSMLDRVLTTTDLTALGVGSTIGVGVYVLPGALSKYVSGPAVVVSFFIAAVASVFAGLCYAELSSRIPRAGSAYSFAYIAVGEFAAFIVGWSLLLEYTIGGASIARGLSQFVDSLGNKTMEAAFKSFYELDVPFLSHYFDFFALFIVIVFSAALACGLKDSVRLNNFFTLVNCAIMVLVIIGGAFHIDFNNWSLPKAEVPSWAGEGGFWPYGFQGALQGAATCFYGFVGFDCIASSGEEVKNPQKSLPLAIILSLFIVFIAYSGVSAVLTLMIPYYNQDADSPISHVFDVYGWSMFKWVIGVGAIFGMCACMFGAMYPLPRILYAMSNDGLIFEGLGKVHHKFKTPFVGTMFAGTITGFFAALLNLKQLVDMMTIGTLLV…
	>Pfova-APC8	MSLQPKKNESLVRTLLRRKRETDLVNEPKKNILKRELGLFDLVSLGVGSTLGLGAYVLAGEVSRYYTGPAVILSFAFAAAASALSGLCYAEFASRVPKAGSAYAFSYVGVGELIAFLIGWDLILEYSIGCASVSRALSGHIDKPFGYPMKNYLSKNFPINVTFLAPYPDVFSFIAIILLTGLIAWGIRESSIINKVFTIVNVSTVAIVVVSGIFHVDFSNWNIPKDSIPDGLNGGEGGFLPFGWSGVFTGAATCFYGFVGFDVVATTGEEAKKPTRDIPLSIVISLVIITTSYCSLATVLTLMWPYYDQDPEAPFTHIYQQLNWTAVEWIVTIGAVFALCTNMIGTLYPLPRVLYAMSSDGLMFKLFSEVNVKTKTPVWGTIVCGLFAATLSSIFDLQQ…
	>Pfova-APC9	MDGSWCASKESLVKIISRRKNDDSDHILDDSKLARVLNLVDLTALGVGSTLGVGVYVLAGDVAKTSAGPAVVLSFVLAAVASAFAGLCYAEFAARVPKAGSAYVYSYVGVGEFVAFVIGWNLVLEYVIGTASVAKALSNYVDALIDNRMQNSLVGLFPINISFMAEYPDVFAFFIVLLLSILLAWGVRESTIINNIFTVVNLLTVTTVVVTGLFKIDFYNWNIPKQNIPKGVEKGGEGGFFAVRLGRRYRGCSQMFLRVHWLRCRRYNGRGS
	>Pfova-APC10	MWSQYFQWGTTLKQALTRKKTGFDEPSTGKLKRTLNFVDLTALGVGSTLGCGVYVLAGSVTKSVAGPAVVLSFIVAAVVSAFSGLCYAEFAGRVPRAGSAYIYSYVTVGEFTAFVIGWNLLCEHLIAVAAVAKAMSNYVDTLLGNPYKLFMLEHTSIKISFLSEYPDFVSFFIILITTLLVGWGVRESSMVNNIFTVVNLMTICLVIVSGLFYADSTNWSISKAQIPIGVKGGDGGFLPFGWTGVAAGAAKCFAAFIGFDCIATTGEETKNPKKDIPIAIVTTLVITTTAYCGISTVLTLMWPYYDQDPDAPLPTLYNNLDLPVLKFIVLGGALFALCSSLLGSLFPLPRILYSMSSDGLLYSILSNVNSTTKTPVVATLLCGLFSGSVAVIFNLEQLI…
	>Pfova-APC11	CFYGFIGFDSIASTGDETKNPKRNIPLALIISLICITSVYVSIAVVMTLMWPYYDQDSNAPLPIIYDHLGMPFIKYLISGGAIFALTTT
	>Pfova-APC12	DNNKDNLKRILNLFDLTAIGVGATLGCGVYVLAGAVAKSIAGPAVVLSFIIAAVISAFSGLCYAEFAGRVPQAGSAYIYSYVTVGEFTAFIIGWNLIVEYVIGAA
	>Pfova-APC13	MNISVRKSQYNLRQALTRTKTITEDDNKDNLKRILNLFDLTAIGVGATLGCGVYVLAGSVAKSIAGPAVVISFIIAAVISAFSGLCYAEFAGRVPQAGSAYIYSYVTVGEFTAFVIGWNLIVEYVIGAAAVAKAMCNYVDSLLGYPQEQFMTEHFPIHVSFLANYPDIASFIAVILVTSLLAWGVQESTLLNNIFTTINILTVILVIVSGFFQLNFSYWSIPKNEIPESLHGGKGGFFPFGWSGVAAGSAKCFYAFIGFDSIATTGEETKNPKKTIPLAIMASLFIATVAYCGVATVLTLMLPYYAQDANAPFPHLYNLLDMHLIKYLVSGGAMFALNASLLVAMFPLPRILYAMSKDGLLFGFFSKINSSTKTPVIATIISGLFTGALATVFNLEQLI…
Phylloxera caryaevenae	>Pcven-APC1	GLFSMVGAYCYAELGCMISKSGADYAYIMETFGPFLAFMRLWIECMIVRPCSQAIVALTFSLYVLKPIYTDCNPPDESVRLLAACCIVLLTFINCWNVRWATRVQDTFTYAKLLALMVIITTGVYQLATGHTEYFTFENTETKVTSIALSFYSGLFAYNGWNYLNFIVEELKDPIRNLPRAIAISCVLVTVVYVLTNVAFFTTLSPEEVLNSNAVAVNFAEKLYGPMAWTIPLFVAMSTFGAVNGILLTSSRLFYAGACEGQMPQILTMIQIKRLTPAPAVICICVLSLLYLQVSK
	>Pcven-APC2	MPGSRHKILSHVFSGFSEKMSRTKVLDVGAQAAETPLKRCLTTFDITLLGIGHMVGAGIYVLIGTVAKEMAGPAIMFSFMLAGAASMLAALCYAEFGTRIPKAGSAYIYTYVSVGEFWAFVIGWNIVLEHMIGAASVARAWSGFFDSMFDNVIRNTTISVLGEMHEMHLGKYPDVFAFFICLLHACILSIGVKTSSYMNSFLTLVNLGVMVIIVVAGYYYGSNENWFGPSGFMPQGTTGIIAGAATCFYAYVGFDSIATSGEEAKDPGYSIPVAIIIAMSVVCTGYVLVSGALTFLVPFAEIIPDAAFPAAFERVNLHWIKYLVSIGALCGMTTTLFGSLYSLPRCIYAMADDGLIFKFMAKVNKKTQIPIINLAISALLCAIIALFFDLEKLVEFMSI…
	>Pcven-APC3	ACALSASLDSLANGSISASIQSTVGFLGKPDLLAAGITLLMMILLAAGVKKSLMFNHLMNAINLAAWVFLMSAGLFYVNIGNWTENEGFFPYGWGGVFKGAATCFYAFIGFDIIATTGEEAHNPKKSIPY
	>Pcven-APC4	MAVGGKLNRKKTVAGVVRETSMLDRVLTTTDLTALGVGSTIGVGVYVLPGALSKYVSGPAVVVSFFIAAVASVFAGLCYAELSSRIPRAGSAYSFAYIAVGEFAAFIVGWSLLLEYTIGGASIARGLSQFVDSLGNKTMEATFKNFYELDVPFLSHYFDFFAWFIVIVFSAALACGLKDSVRLNNFFTLVNCAIMVLVIIGGAFHIDFKNWSLPKAEVPSWAGEGGFWPYGFQGALQGAATCFYGFVGFDCIASSGEEVKNPQKSLPLAIILSLFIVFFAYSGVSAVLTLMIPYYEQDADSPISHVFDVYGWSMFKWVIGVGAIFGMCACMFGAMYPLPRILYAMSNDGLIFEGLGRVHHKFKTPFVGTMFAGIITGFFAALLNLKQLVDMMTIGTLLV…
	>Pcven-APC5	MDGSWCASKESLVKIISRRKNDDSDHLVDDSKLARVLNLVDLTALGVGSTLGVGVYVLAGDVAKTSAGPAVVLSFVLAAVASAFAGLCYAEFAARVPKAGSAYVYSYVGVGEFVAFVIGWNLVLEYVIGTASVAKALSNYVDALIDNRMQNALSSFFPINVSFMAEYPDIFAFFIVLLLSTLLAWGVRESTIINNVFTVVNLLTVTTVVVTGLFKIDFYNWNIPKQNIPKGVEKGGEGGFLPFGWAGVTAGAAKCFYGFIGFDAVATTGEEAKKPKRDIPLAIILSLTIITLAYCSVSTVLTLMWPYYAQDEKAPFPFVYNQINWPTVKWIVSFGAIFALFTSLIGTMFPLPRILYAMSCDGLLFRKFSGINSKTQTPFFATLSSGILAGIMSAVFNLQ…
	>Pcven-APC6	MLSFIVAAIVSAFSGLCYAEFAGRVPRAGSAYIYSYVTVGEFTAFVIGWTLLCEHLIGVAALAKAMSNYVDTLLGNPYKLFMLEHIPIKISFLSEYPDFVSFFIIFITTLLVAWGVRESSMVNNIFTIVNLITICLVIVSGFFYVNFNNWSISKTQIPIGVKGGEGGFLPFGWTGVAAGAAKCFAAFIGFDCIATTGEETKNPKKDIPIAIVITLVITTVAYCGISTVLTLMWPYYDQDPDAPLPTLYNNLDLPVLKFVVLGGALFALCASLLGTLFPLPRILYSMSSDGLLYSILSKINSRTKTPVVSTLLCGLFSGSVAAIFNLEQLIDMVSIGTFQAYTIVCICILILRYQDNSLPCDQTVEQKDHTYPNMWISFSNQNLPDSNTQCLSRILIMIF
	>Pcven-APC7	MTLMWPYYDQDSDAPLPIIYDHLGMPFIKYLISGGAIFALTTTLIGAIFPLPRILYAMSCDGLLFKILSNINKTTKTPVVSSFVCGLISGTLAVIFNLEQLIDMASIGTFQAYTIVCICVLLLRYKANNELKDTIDLNNCNGSKIYRVFVKWCNLLGVKTSNSNTQAVSRVYILISVFAAFCLSSSLTSINVYE
	>Pcven-APC8	MKFQKHLMAEMGVFFPFGWTGVAAGSAKCFYAFIGFDSIATTGEETKNPKKNIPLAIMASLFIAAVAYCGVATVLTLMIPYYAQDSDAPFPHLYNLLNMHLIKYLVSGGAMFALNASLLVAMFPLPRILYAMSKDGLLFDFFSKVNSSTKTPVIGTIISGLLTGTLATVFNLEQLIDMASIGTLQAYTIVCISILILRYKDVNTSNENQIFRTQKNFILALIHLSYLKTTNSDTQYASRILIAIFCFSSLAFGFSLSKFENTSIIDENITYGLFSISALILVITLMMLSALPKAKEDLSFKTPLVPLIPCLSIVWNTYFMMVLDFKTWIRFIFWLLFGLITYFCYSINHSTENSEVALKDNKKEIQNKITIKVFYEM
Phylloxera caryaecaulis	>Pccau-APC1	MQRNPLSHGYNNNNKTNTEDESDNSELNGYSKNMLARKFSTKGNTLYLERRVGLLSGVALIVGTMIGSGIFVSPTGLLIRTGSIGLSFIVWTVCGIMSLLGALAYAELGTMNPSSGAEYAYLMDAFGPMPAFLFSWISTLILKPSQVAIICLSFAKYAVEAFVDECGTSELVVKIVAILSILVITYINCYSVNLATGVQNAFTAAKLVAVFVVVAAGLYKLFQGRTDNFKNYFENTTSSFGDVATAFYSGLWAYDGWNNLNYVTEEIKDPSKNIPRAIYISIPLVTLCYLLVNVAYLTIMSPVEIVQNEAVAVTFGIRALGPISWVIPLSITISTFGSANGTLFAAGRLCFAASREGHLMNVLSYIHIKKLTPMPSIIFHAIITILMVASGTINSLIDF…
	>Pccau-APC2	MGSINQNVRLRKELGLFSAVSLIISVMLGSGIFVSPANVLKSTGSIGMCLVIWTLCGLLSLLGALSYSELGSIVGKSGGEFSFYQYAFADMHKFWGPLVSFVYSWVVIMYVRPAEVAIIILTFAEYFIRPISLAMLIDPSNEELLIKIVSILALGVITVINYNSVKCFIKVQNVFTICKVFACICVIVGGFYQIYLGNTQNLQTGFEGTTSSVNKLVVAFYSGLWSYDGWTASITVFEEIKNPQRNIFLSILLAVPFVTLIYVLMNVSYLTVLTIPEMMSVQAVAVEFGARALGNFSLIIPIGVAVATFGCALSVQFGITRLCFVASREGQMLEVFSYVSVKKLTPAPAVVLQGMLTLICLLAGDIITLIEFASFLGWMFYGISMVALLVMRFTKSDVK…
	>Pccau-APC3	MGAKSKDDSTTATTDPPDDDGVRLKAKMSLLNGVTVIVGSIIGSGIFISPSGVIRHTKSVNSSLIVWIVSGLFSMVGAYCYAELGCMISKSGADYAYIMETFGPFLAFMRLWIECMIVRPCSQAIVALTFSLYVLKPIYTDCNPPDESVRLLAACCIVLLTFINCWNVRWATRVQDTFTYAKLLALLVIITTGVYQLATGHTEYFTFENTETKVTSIALSFYSGLFAYNGWNYLNFIVEELKDPIRNLPRAIAISCVLVTVVYVLTNVAFFTTLSPEEILNSNAVAVNFAEKLYGPMAWTIPLFVAMSTFGAVNGILLTSSRLFYAGACEGQMPQILTMIQIKRSTPAPAVICICVLSLVYLQVSNIDALINYVGFTTWLSIGVSVLCVPWLRWTKPNL…
	>Pccau-APC4	MPGSRHKILSHVFSGFSEKMSRTKVLDVGAQATETPLKRCLTTFDITLLGIGHMVGAGIYVLIGTVAKEMAGPAIMFSFMLAGAASMLAALCYAEFGTRIPKAGSAYIYTYVSVGEFWAFVIGWNIVLEHMIGAASVARAWSGFFDSMFDNVIRNTTISMLGEMHETHLGKYPDVFAFFICLLHACILGIGVKKSSYMNNFLTLVNLGVMVVIVVAGYYYGSNENWFGPSGFMPQGTAGIIAGAATCFYAYVGFDSIATSGEEAKDPGYSIPVAIIIAMSVVCTGYVLVSGALTFLVPFAEIIPDAAFPAAFERVNLHWIKYLVSIGALCGMTTTLFGSLYSLPRCIYAMADDGLIFKFMAKVNKKTQVPIINLAISALLCALIALFFDLEKLVEFMSI…
	>Pccau-APC5	VGEFVAFLIGWNMVLEYLIGTSACACALSASLDSLANGSISASIQSTVGFLGKPDLLAAGITLLMMILLAAGVKKSLMFNHLMNAINLAAWVFLMSAGLFYVNIDNWTENEGFFPYGWGGVFKGAATCFYAFIGFDIIATTGEEAHNPKKSIPYAIMASLIIILVAYVSSSVILTLIVPYDKIDENAALLDMFVQVGAPRCQMIIAAGAMAGLLVSMFGSMFPMPRIIYSMAQDGLLFKSLSQIFPLTGTPLVATVISGIASAVAALIINLDTLIEMMSIGTLFAYTLVSTCVLILRYQPQTSTAIQFFPETMRSPMTAPKQIVTNGRANFVVNQDDQRYAYTNQAFTSGGVPASLYQTQLPLPQQIIPPHQSQRIMVRKVTRSSPDSDDTYYGDDSEE…
	>Pccau-APC6	MTVGGKLNRKKTVAGVVRETSMLDRVLTTTDLTALGVGSTIGVGVYVLPGALSKYVSGPAVVVSFFIAAVASVFAGLCYAELSSRIPRAGSAYSFAYIAVGEFAAFIVGWSLLLEYTIGGASIARGLSQFVDSLGNKTMEATFKSFYELDVPFLSHYFDFFALFIVIVFSAALACGLKDSVRLNNFFTLVNCAIMVLVIIGGVFHIDFKNWALPKAEVPSWAGEGGFWPYGFQGALQGAATCFYGFVGFDCIASSGEEVKNPQKSLPLAIILSLFIVFIAYSGVSAVLTLMIPYYDQDADSPISHVFDVYGWSMFKWIIGVGAIFGMCACMFGAMYPLPRILYAMSNDGLIFEGLGKVHHKFKTPFVGTMFAGIITGFFAALLNLKQLVDMMTIGTLLV…
	>Pccau-APC7	MCHLNKMSLQPKKNESLVRTLLRRKRETDLVTEPKKNILKRELGLFDLVSLGVGSTLGLGAYVLAGEVSRYYTGPAVILSFAFAAAASALSGLCYAEFASRVPKAGSAYAFSYVGVGELVAFLIGWDLILEYSIGCASVSRALSGHIDKPFGYPMKNYLSKNFPINVSFLAPYPDLFSFIAIILLTGLIAWGIRESSILNKVFTIVNVSTVAIVVVTGIFHVDFSNWNIPKTSIPDGLNGGEGGFLPFGWSGVFTGAATCFYGFVGFDVVATTGEEAKKPTRDIPLSIVISLVIITTSYCSLATVLTLMWPYYDQDPEAPFTHIYQQLNWTVVEWIVTIGAVFALCTNMIGTLYPLPRVLYAMSSDGLMFKLFSEVNLKTKTPVWGTIICGLFAATLSS…
	>Pccau-APC8	MDGSWCASKESLVKIISRRKNDDGDHLVDDSKLARVLNLVDLTALGVGSTLGVGVYVLAGDVAKTSAGPAVVLSFVLAAVASAFAGLCYAEFAARVPKAGSAYVYSYVGVGEFVAFVIGWNLVLEYVIGTASVAKALSNYVDALIDNRMKNTLVGLFPINVSFMAEYPDVFAFLIVLLLSILLAWGVRESTIINNIFTVVNLLTVTTVVVTGLFKIDFYNWNIPKQNIPKGVEKGGEGGFFAVRLGWRYCGCSQMFLRVHWL
	>Pccau-APC9	LIIEHIIGVASIGKATSNYIDSLFGYPQKQFMINHFPIHVGFLGEFPDIMSFICIMLITMLVAWGVRESSRANNILTSLNLLTILTVVLTGCYFARISNWTIKKSDIPSGVNGGEGGFLPFGWSGVIAGAAKCFYGFIGFDSIASTGDETKNPKRNIPLALIISLMCITSVYVSIAVVMTLMWPYYDQDSDAPLPIIYDHLGMPFIKYLISGGAIFALTTTLIGAIFPLPRILYAMSCDGLL
	>Pccau-APC10	MPVRKSEYSLRRALTRTKTITEDNNKDNLKRILNLFDLTAIGVGATLGCGVYVLAGAVAKSIAGPAVVLSFIIAAVISAFSGLCYAEFAGRVPQAGSAYIYSYVTVGEFTAFIIGWNLIVEYVIGAASVAKAMCNYVDSLLGCPQQQFMTEHFPMHVSFLADYPDIASFIAVILVTSLLAWGVQESTILNNIFTTINILTVILVIVSGFFHLNFSYWSIPKSEIPESVKGGNGGFFPFGWAGVAAGSAKCFYAFIGFDSIATTGEETKNPKKTIPLAIMASLFIATLAYCGVATVLTLMLPYYAQDSNAPFAHLYDLLDMHLIKYVVSAGAMFALNASLLVAMFPLPRILYAMSKDGLLFGFFSKINSSTKTPVLATIISGLFTGTLATVFNLEQLINM…
Phylloxera quercus	>Pquer-APC1	MLARKFSTKGNTLYLERRVGLLSGVALIVGTMIGSGIFVSPTGLLIRTGSIGLSFVIWTACGVMSLLGALAYAELGTMNPSSGAEYAYLMDAFGPMPAFLFSWISTLILKPSQVAIICLSFAKYAVEAFVDECGTSELVVKIVAVLSILVITYINCYSVNLATGVQNAFTAAKLVAVFVVVAAGLYKLFQGKTDNFKNYFENTTSSFGDVATAFYSGLWAYDGWNNLNYVTEEIKNPSKNIPRAIYISIPLVTLCYILVNVAYLTIMSPAEIVQNEAVAVTFGLRALGSISWVIPLSITISTFGSANGTLFAAGRLCFAASREGHLMNVLSYIHIKKLTPMPSIIFHAIITILMVASGTINSLIDFFSFTAWIFYGSAMLALIVMRFTKPSALRPYKVP…
	>Pquer-APC2	AILSILVITYINCYSVNLATGVQNAFTAAKLIAVLVVVAGGLNKLFQGNTNNFKNYFENTTSSFGDVATAFYSGLWAYDGWNNLNYVTEEIKNPSQNIPRAIYISIPLVTLCYLLVNVSYLTIMSPAEIVQNEAVAVTFGLRALGSIAWVIPLSITISTFGSANGTLFAAGRLCFAASREGHLMNVLSYIHIKKLT
	>Pquer-APC3	SVMLGSGIFVSPANVLKSTGSIGMCLVIWTLCGLLSLLGALAYSELGSVVGKSGGEFSFYQYAFADMHKFWGPLVSFVYSWVVIMYVRPAEVAIIILTFAEYFIRPISLVMLIDASNEELLIKIVSILALGVITVINYNSVKCFIKVQNIFTICKVFACIFVIVGGFYQIYLGNTVNLQTGFEGTTSSVNKLVVAFYSGLWSYDGWTASITVFEEIKNPQRNIFLSILLAVPFVTLIYVLMNVSYLTVLTIPEMMSVQAVAVEFGARALGNFSLIIPIGVAVATFGCALSVQFGITRLCFVASREGQMLEVFSYVSVKKLTPAPAVVLQGILTLICLLAGDIITLIEFASFLGWMFYGISMIALLVMRFTKSDVKRQFKVPIIIPIFVLGVSVVLFMTP…
	>Pquer-APC4	MSSINKNVRLKKELGLFSAVCLIISVMLGSGIFVSPANVLKSTGSIGMCLVIWSLCGLLSLLGALSYSELGSIVNKSGGEFSFYQCAFAGMHKFWGPFVSFVYSWVVIMYVRPAEVAIIILTFAEYFIRPISLIMLIDPSNEMMLKKIVSILALGIITMINYKSVKCFIKVQNIFTICKVVVCIFVIIGGFYQIYEGNTQNLKTGFEGTTSSINKLIVAFYSGLWSYDGWTASIAVFEEIKNPKRNIFFSILLAVPFVTLIYVLMNVSYLTVLTIPEMMSVQAVAVEFGSRALGNFSFIIPLGVAVATFGCALSVQFGITRLCFVASREGQMLEVFSYVSV
	>Pquer-APC5	MGAKSKDETTTATDPPDDDGVRLKAKMSLLNGVTVIVGSIIGSGIFISPSGVIRHTKSVNSSLIVWIVSGLFSMVGAYCYAELGCMISKSGADYAYIMETFGPFLAFMRLWIECMIVRPCSQAIVALTFSLYVLKPIYTDCNPPDESVRLLAACCIVLLTFINCWNVRWATRVQDTFTYAKLLALMVIITTGVYQLSTGHTEYFTFENTETKVTSIALSFYSGLFAYNGWNYLNFIVEELKDPIRNLPRAIAISCVLVTVVYVLTNVAFFTTLSPEEVLNSNAVAVNFAEKLYGPMAWTIPLFVAMSTFGAVNGILLTSSRLFYAGACEGQMPQILTMIQIKRLTPAPAVICICVLSLVYLQVSNIDALINYVGFTTWLSIGVSVLCVPWLRWTKPNLN…
	>Pquer-APC6	MGVKNKDDTNSSTDPPGDDGVRLKAKMSLLNGVTVIVGSIIGSGIFISPSGVIRHTKSVNSSLIVWIVSGLFSMVGAYCYAELGCMISKSGADYAYIMETFGPFLAFVRLWIECMIVRPCSQAIVALTFSLYVLKPIYTDCDPPDESVRLLAACCIVLLTFINCWDVRWATRVQDTFTYAKLLALMVIITTGL
	>Pquer-APC7	MPGSRHKILSHVFSGFSEKMSRTKVLDVGAQAAETPLKRCLTTFDITLLGIGHMVGAGIYVLIGTVAKEMAGPAIMFSFMLAGAASMLAALCYAEFGTRIPKAGSAYIYTYVSVGEFWAFVIGWNIILEHMIGAASVARAWSGFFDSMFDNVIRNTTVSILGEMHETHLGKYPDVFAFLICLLHACILGIGVKTSSYMNSFLTLVNLGVMVVIVVAGYYYGSNENWFGPSGFMPQGTTGIIAGAATCFYAYVGFDSIATSGEEAKDPGYSIPVAIIIAMSVVCTGYVLVSGALTFLVPFAEIIPDAAFPAAFERVNLHWIKYLVSIGALCGMTTTLFGSLYSLPRCIYAMADDGLIFKFMAKVNKKTQIPMINLAISALLCALIALFFDLEKLVEFMSI…
	>Pquer-APC8	VASLFSGACYAEFGVRVPHTSGSAYMYSYVTVGEFIAFLIGWNMVLEYLIGTSACACALSASLDSLANGSISASIQSAVGFLGKPDLL
	>Pquer-APC9	MTIPKLPIDFRRDGMALISRMVRTKDLDDLQEGITPPGRFDPHHQTKLKKCLNTVDLTSLGVGSCLGTGMYVVTGLVARRFAGPAVILSFIIAAVASLFSGACYAEFGVRVPHTSGSAYMYSYVTVGEFVAFLIGWNMVLEYLIGTSACACALSASLDSLANGSISASIQSTVGFLGKPDLLAAGITLLMMILLAAGVKKSLMFNHLMNAINLAAWVFLMSAGLFYINIDNWTENEGFFPYGWGGVFKGAATCFYAFIGFDIIATTGEEAHNPKKSIPYAIMASLVIILVAYVTSSIILTLVVPYDKIDENAALLDMFVQVGAPRCQMIIAAGAMAGLLVSMFGSMFPMPRIIYSMAQDGLLFKSLSQIFPLTGTPLVATVISGIASAVGALIINLDTL…
	>Pquer-APC10	MTVGDKLNRKKTVAGVVRETSMLDRVLTTTDLTALGVGSTIGVGVYVLPGALSKYVSGPAVVVSFFIAAVASVFAGLCYAELSSRIPRAGSAYSFAYIAVGEFAAFIVGWSLLLEYTIGGASIARGLSQFVDSLGNKTMEAAFKSFYELDVPFLSHYFDFFALFIVIVFSAALACGLKDSVRLNNFFTLVNCSIMVLVIFGGVFHIDFKNWSLPKVEVPSWAGEGGFWPYGFQGALQGAATCFYGFVGFDCIASSGEEVKNPQKSLPLAIILSLFIVFIAYSGVSAVLTLMIPYYDQDADSPISHVFDVYGWSMFKWVIGVGAIFGMCACMFGAMYPLPRILYAMSNDGLIFEGLGKVHHKFKTPFVGTMFAGIITGFFAALLNLKQLVDMMTIGTLLV…
	>Pquer-APC11	MTVSGKLNRKKTVAGVVRETSMLDRVLTATDLTALGVGSTIGVGVYVLPGALSKYISGPAVVVSFFIAAIASVFAGLCYAELSSRIPKAGSAYSYAYIAVGEFAAFIVGWSLLLEYTIGGASIARGLSQFVDSLANKTMEAAFRSVYELDVPFLSHYFDFFALFIVIVFSAALACGLKDSVRLNNFFTLVNCAIMVLIIIGGLFHIDFKNWSLPKVEVPDWAGEGGFWPYGFQGALQGAATCFYGFVGFDCIASSGEEVKNPQKSLPLAIILSLFIVFIAYS
	>Pquer-APC12	MSLQSKKNESLIRTLLRRKRETDLVTEPEKSILKRELGLFDLVSLGVGSTLGLGAYVLAGEVSRYYTGPAVILSFAFAAAASALSGLCYAEFASRVPKAGSAYAFSYVGVGELVAFLIGWDLILEYSIGCASVSRALSGHIDKPFGYPMKNYLSKNFPMNVSFLAPYPDIFSFIAIILLTGLIAWGIRESSILNKVFTIVNVSTVAIVVITGIFHVDFSNWSIPKNSIPDGLNGGEGGFLPFGWSGVFTGAATCFYGFVGFDVVATTGEEAKKPTRDIPLSIVISLVIITTSYCSLATVLTLMWPYYDQDPEAPFTHIYQQLNWTVVEWIVTVGAVFALCTNMIGTLYPLPRVLYAMSSDGLMFQLFSKVNSKTKTPVWGTIICGLFAATLSSIFDLQQ…
	>Pquer-APC13	MNKMSLQLKKNESLVRTLLRRKRETDLTSEPKKNILKRELGLFDLVSLGVGSTLGLGAYVLAGEVARYYTGPAVILSFAFAAAASALSGLCYAEFASRVPKAGSAYAFSYVGVGELVAFLIGWDLILEYSIGCASVSRALSGHIDKPFGYPMKNYLSTNFPMNIGFLAPYPDVFSFIAIILLTGLIAW
	>Pquer-APC14	VLTLMWPYYDQDEKAPFPFVYNQINWPTVKWIVSFGAIFALFTSLIGTMFPLPRILYAMSCDGLLFRRFASINSKTQTPFFATISSGILAGIMSAVFNLQQLIDMMSIGTLLAYSIVCICVLILRYKDEMGVEFEIRGEDEDDKNRASVVMMKTAIKFFNLSNIKYPNEETEYIATSNTLCFIAITTLFCFSVVQQEGTPHNKLLSYGSMFLGAWLLLIMFSLARQPQSKKELSFKVPLVPLIPCLSILLNVYLMMKLDIETWVRFGVWLFLGLVIYIFYSLDHSVEGLKQKQENDKKAGQPIGIILVK
	>Pquer-APC15	EFTAFVIGWNLLSEHLIAVAAVAKAMSNYIDTLLGNPYKMFMLEFMPMNISFLSEYPDFISFFVIFNTALLVAWGVRESSTVNNIFTIVNLLTICLVIISGFFNAHYTNWSINKTQIPTGVKGGEGGFLPFGWAGVAAGAAKCFAAFIGFDCIATTGEETKNPKKDIPIAIVTTLVIITLAYCGVATVLTLMWPYYDQDPDAPLPTLYKNLDLPVLKCVVLGGALFALCASLLGSFFPLPRILYSMSSDGLLYSILSKVNSTTKTPVISTLLCGLFSGSVATVFNLEQLIDMVSIGTFQ
	>Pquer-APC16	MTSDKTCNYKAALTRKKNYQENEESTDNKLKRTLNLFDLTLLTTGGTLGAGVYVLAGVVAKTFAGPAVVLSFILAAVVSSFAGLCYAEFAGRIPKAGSAYIYTYVAIGEFPAFIIGWNLIIEHIIGVASIGKATSNYIDSLFGYPQKHFMINHFPIHVGFLGEFPDIMSFICIMLITMLVAWGVRESSQTNNILTSLNLLTILTVVLTGCYFARMSNWTIKKSDIPPGVNGGEGGFLPFGWSGVIAGAAKCFYGFIGFDSIASTGDETKNPKKNIPLALIISLICITSVYVSIAVVMTLMWPYYDQDSDAPLPIIYDHLGLPFIKYLISGGAIFALTTTLIGAIFPLPRILYAMSCDGLLFKVL
	>Pquer-APC17	NIPLALIISLICITSVYVSIAVVMTLMWPYYDQDSNAPLPIIYDHLGLPFIKYIISGGAIFALTTTLIGAIFPLPRILYAMSCDGLLFKILSTINNTTKTPFISSIVCGLISGTLAVIFNLEQLIDMASIGTFQAYTIVCVCVLLLRYKSNNELKDTNETDNSSRNIIFNILMKWCNLLSIKVPNSDTQAISRVYIFVYVFAAFCLSSSLTGINIYEN
	>Pquer-APC18	LLGMHLIKYLVSGGAMFALSASLLSAMFPLPRILYAMSKDGLLFSFLSKVNSTTRTPVIATIISGLLAGSLATLFNLDQLIDMASIGTLQAYTIVCVSILILRYKDDSSS
	>Pquer-APC19	MPVRKPECSLRQALTRTKTITDDANKDNLKRILNLFDLTAIGVGATLGCGVYVLAGAVAKSIAGPAVVISFIIAAVISAFSGLCYAEFAGRVPQAGSAYIYSYVTVGEFPAFIIGWNLIIEYVIGAAAVAKAMCNYVDSLLGHPQEQFMTEHFPIHVSFLANYPDIASFLAVILVTSLLAWGVQESTILNNIFTTINILTVILVIISGFFQINFSYWSIPKNEIPVSLNGGNGGFFPFGWTGVAAGSAKCFYAFIGFDSIATTGEETKNPKKTIPLAIMVSLFIATVAYCGVASVLTLMLPYYAQDPDAPFPHLYNLLDMHLIKYLVSGGAMFALNASLLVAMFPLPRILYAMSKDGLLFEFFSKINSSTKTPVIATIISGLFTGTLATVFNLEQLIDM…
Daktulosphaira vitifoliae	>Dviti-APC1	MDGSWWASKESLVKIISRRKNDESDHLVEDSKLARVLNLVDLTALGVGSTLGVGVYVLAGDVAKTSAGPAVVLSFVLAAVASAFAGLCYAEFAARVPKAGSAYVYSYVGVGEFVAFVIGWNLVLEYVIGTASVAKALSNYLDALIDKRIQNTLISLFPINVSFLAQYPDFLAFAIVLLLSILLAWGVRESTIINNIFTVVNLLTVTTVVVTGLFKIDFYNWNIPKQNIPKGVEKGGDGGFLPFGWAGVTAGAAKCFYGFIGFDAVATTGEEAKKPKRDIPLAIILSLTIITLAYCSVSTVLTLMWPYYDQDEEAPFPFVYNQINWPTVKWIVSFGAIFALFTSLIGTMFPLPRILYAMSCDGLLFRKFSGINSKTQTPFFATISSGILAGIMSAVFNLQ…
	>Dviti-APC2	MRNQYFQWSTTLKQALTRKKTDTDEPSTEKLKRALNFVDLTALGIGSTLGCGVYVLAGSVTKSVAGPAVVLSFIIAAVVSAFSGLCYAEFAGRVPKAGSAYIYSYVTVGEFTAFVIGWNLLSEHLIAVAAVAKAMSNYVDTLLGNPYKIFMLEFMPINISFLSEYPDFISFFIIFITTMLVAWGVRESSLVNNIFTIVNLLTICLVIVSGFFNANYSNWSISKTQIPIGVKGGEGGFLPFGWAGVAAGAAKCFAAFIGFDCIATTGEETRNPKKDIPIAIVTTLVIITLAYCGVATVLTLMWPYYDQDPDAPLPTLYNNLDLPVLKCVVLGGAIFALCASLLGSLFPLPRILYSMSSDGLLYSILSKVNSTTKTPVISTLLCGLFSGSVAAIFNLEQLI…
	>Dviti-APC3	MLKHFPIHVGFLGEFPDIMSFLCIMLITMLVAWGVRESSRVNNILTSLNLLTILTVVLTGCYFARISNWTIKKSDIPSGVNGGEGGFLPFGWSGVIAGAAKCFYGFIGFDSIASTGDETKNPKRNIPLALIISLICITSVYVSIAIVMTMMWPYYDQDSNAPLPVIYDHLGMSFIKYIISGGAIFALTTTLIGAIFPLPRILYAMSCDGLLFQILSNINNTTKTPFISSVICGLISGTLAVIFNLEQLIDMASIGTFQAYTIVCICVLLLRYKANNKMKNTIDLNNSNGSIIYRILIKWCNLLGIKTPNSDTQAVSRVYILVYVFAAICLSSSLTSINVYKSIRNFFFVVSVILAVMLFFIMCLLNRLPQVDENMYFKVPCVPFIPCFSIFLNIYLMMT…
	>Dviti-APC4	MSMSVKKSKYKFQWEVLTRTKTISENNDKDNLKRILNLFDLTAIGVGATLGCGVYVLAGAVAKSIAGPAVVLSFMVAAVVSAFSGLCYAEFAGRVPQAGSAYIYSYVTVGEFPAFIIGWNLIIEYIIGAAAVAKAMCNYVDSLLGYPQEQIMTEYFPIHVSFLANYPDIASFIAVILVTSLLAWGVQESTILNSIFTTINILTVILVIVSGFFQVNFSYWSIPKNSIPETINGGNGGFLPFGWTGVAAGSAKCFYAFIGFDSIATTGEETKNPKKTIPLAIMTSLFIVSVAYCGVATVLTLMLPYYSQDSKAPLPHLYDLLNMQLIKYLVSGGALFALSASLLSAMFPLPRILYAMSKDGLLFNFLSKVNPTTKTPIIATIISGVFFRYIGYYIQS
	>Dviti-APC5	MTVSGKLNRKKTVAGVVRETSMLDRVLTTTDLTALGVGSTIGVGVYVLPGALSKYVSGPAVVVSFFIAAVASVFAGLCYAELSSRIPKAGSAYSFAYIAVGEFAAFIVGWSLLLEYTIGGASIARGLSQFVDSLGNKTMEAAFKSVYELDVSFLSHYFDFFALFIVIVFSAALACGLKDSVRLNNFFTLVNCAIMVLVIIGGAFHIDFKNWSFPKAEVPSWAGEGGFWPYGFQGALQGAATCFYGFVGFDCIASSGEEVKNPQKSLPFAIILSLFIVFIAYSGVSAVLTLMIPYYDQDADSPISHVFDVYGWSMFKWIIGVGAIFGMCACMFGAMYPLPRILYAMSNDGLIYEGLGRVHPKFKTPFVGTMFAGIITGFFAALLNLKQLVDMMTIGTLLV…
	>Dviti-APC6	MWPYYDQDPEAPFTHIYQQLNWTVIEWIVTIGAVFALCTNMIGTLYPLPRVLYAMSSDGLMFKLFSKVNLKTKTPVWGTIICGLFAATLSSIFDLQQLMNMMSIGTLMAYTLVCFCVLILRYTEESVDGRKDKDDGSACNSIYSLLAICVNSSNIDEPTKITERTSITIIIVYLLTSICFSAGITLVQNFGEFTKNSLITIGVTGLCLVIMGLLLSRQPQSKKRPLFKVPWVPFVPCMSIVLNIYLMTKLDPFTWVRFTCWLVIGSAIYAFYGYRYSVERFRGLATQHDMTTTSETYIYSDKRAKLTENAAAA
	>Dviti-APC7	MPGSRHKILSHVFSGFSEKMSRTKVLDIGAQAAETPLKRCLTTFDITLLGIGHMVGAGIYVLIGTVAKEMAGPAIMFSFMLAGVASMLAALCYAEFGTRIPKAGSAYVYTYVSVGEFWAFVIGWNIVLEHMIGAASVARAWSGFFDSMFDNVIRNTTVSMLGELHETHLGKYPDVFAFFICLLHACILGVGVKTSSYMNSFLTLVNLGVMVVIVVAGYYYGSNENWFGPRGFMPQGTTGIIAGAATCFYAYVGFDSIATSGEEAKDPGYSIPVAIIIAMSVVCTGYVLVSGALTFLVPFADIIPDAAFPAAFERVNLHWIKYLVSIGALCGMTTTLFGSLYSLPRCIYAMADDGLIFKFMAKVNKKTQVPIINLAISALLCALIALFFDLEKLVEFMSI…
	>Dviti-APC8	MTIPKLPTDFRRDGLALISRMVRTKDLDDLQEEITPPGRFDPHHQTKLKKCLNTVDLTSLGVGSCLGTGMYVVTGLVARRFAGPAVILSFIIAAIASLFSGACYAEFGVRVPHTSGSAYMYSYVTVGEFIAFLIGWNMVLEYLIGTSACACALSASLDSLTNGSVSASIQNTIGFLGKPDLLAAGITLLMMVLLAAG---ATTGEEAHNPKKSIPWAIMASLIIILVAYVSSSIILTLIVPYNKIDENAALLDMFVQVGAPRCQIIIAAGAMAGLLVSMFGSMFPMPRIIYSMAQDGLLFKSLSQIFPLTGTPLVATVISGIASAVAALIINLDTLIEMMSIGTLFAYTLVSTCVLILRYQPQTSTAIHFFPETIRSPMTAPKQIVTNGRVNFVNICLI…
	>Dviti-APC9	MKSINKNVRLRRELGLFSAVSLIISVMLGSGIFVSPANVLRSTGSIGMCLVIWTLCGLLSLLGALSYSELGSIVSKSGGEFSFYQYAFADMHKFWGPLVSFVYSWVVIMYVRPAEVAIIILTFAEYFIRPISLVMLIDPNNEVLLNKIVSILALGVITMINYNSVKCFIKVQNIFTICKIIACIVVIIGGFYQIYLGNIQNLKTGFEGTSSSMNNLVVAFYSGLWSYDGWTASITVFEEIKNPQRNIFLSILLAVPFVTLIYVLMNVSYLTVLTISEMMSVQAVAVEFGARALGNFSLIIPLGVAVATFGCALSVQFGITRLCFVASREGQMLEVFSYVSVKKLTPAPAVVLQGILTLICLLAGDIITLIEFASFLGWMFYGISMVALLVMRFTKSDIK…
	>Dviti-APC10	MQRNPLSHGYNNNKTNTEDESDNSELTSNGKNMLARKFSTKGNTLYLERRVGLLSGVALIVGTMIGSGIFVSPTGLLIRTGSIGLSFIIWTACGIMSLLGALAYAELGTMNPSSGAEYAYLMDAFGPMPAFLFSWISTLILKPSQVAIICL---VAILSILVITYINCYSVNLATGVQNAFTAAKLVAVFVVVAGGIHKIFQGNTDNFKNYFENTTSSFGDIATAFYSGLWAYDGWNNLNYVTEEIKNPSKNIPRAIYISIPLVTLCYLLVNVAYLTIMSPAEIIQNEAVAVTFGLRALGSLAWIIPLSITISTFGS
	>Dviti-APC11	MGAKSKDETTTAADPPGEDRVRLKAKMSLLNGVTVIVGSIIGSGIFISPSGVIRHTKSVNSSLIVWIVSGLFSMVGAYCYAELGCMISKSGADYAYIMETFGPFLAFMRLWIERS
Pemphigus obesinymphae	>Pobes-APC1	LEHFPMHIGFLADYPDIASFTVIVVISLLVAWGVRESSFTNNIFTALNLLTVCTVIITGFYKANFDNWSIPKSDIPPEAKGGEGGFLPYGWVGVAAGAAKCFYGFIGFDSIATTGEETKNPKRDIPLAIVASLFLSTIAYCGVATVLTLMWPYYSQDSNAPLPV
	>Pobes-APC2	MSESWSMENLYQKLSRKKAYVEETEVGKEKFKRVLNVVDLTALGTGSTLGCGVYVLAGTVAKSVAGPAVVLSFILAATVSSFSGVCYAEFAGRVPKAGSAYIYSYVAVGEFIAFVIGWNLLLEHTIGTAAVAKAMSNYLDSLLGDPQKIYMKKHFPINMAFLGEYPDVASFVFIMTIALVVAWGVRKSSVLNNLFTALNLLTVCTVIISGLYFANLSNWFILKSEIPSGVNGGDGGFLPFGWTGVVAGAARCFYGFIGFDSIASTGEETKNPKKTIPMAIVLTLFFVTLAYSSVASVLTLMWPYYDQDPNAPLPVIYENLGMPILKYMVTGGAVFALFTTLIGCLFPIPRILYAMSSDGLLFNFLSKINEKTKTPFIAAIICGVCAGLLSTIFNLEQLV…
	>Pobes-APC3	EETKNPKKTIPIAIVLTLFFVTCAYSSVASVLTLMWPYYDQDAYAPLPVIYDNLGLPIIKYLVTCGAVFALF
	>Pobes-APC4	VILTLMWPYYNQDAEAPFPHIYQQLEWRTLEYIVTIGAIFALCTNMIGTLFPLPRILYSMASDGLLFNIFSKVDSKTKTP
	>Pobes-APC5	AVAKTDAGPAVLLSFILAAFASAFAGLCYAEFAARVPKAGSAYVYSYVGVGEFVAFVIGWNLILEYVIGTASVAKGFSNYTDALFGNPMKEAMTKHFPINISFLSTYPDFLSFSIVLLLSILLSWGVRESTMINNIFTVVNLLTVATVVITGLFKVELYNWNIPKKNIPKGVKGGEGGFMPFGWAGVTAGAAKCFYGFIGFDAVATTGEEAKKPKRDIPLAIVLSLSIITFAYCCISSVLTLMWPYYDQNVDA
	>Pobes-APC6	MPGSRHKILSHVFSGFSEKMGRTKVLDIGTQAIETPLKRCLTTFDITLLGIGHMVGAGIYVLIGTVAKEMAGPAIILSFMLAGAASMLAALCYAEFGTRIPKAGSAYVYTYVSVGEFWAFVIGWNIILEHMIGAASVARAWSGFFDSMFDNIIKKTTISVLGELHETLLGKYPDIFAFFICLLHGCILGVGVKTSSYMNSFLTLVNLGVMAVIVVAGYYYGNSDNWSNDGGFMPFGTTGVIVGAATCFYAYVGFDSIATSGEEAKDPAYSIPVATIIAMSVVCTGYVLVSGALTFLVPYWSINPDAAFPAAFAGLELHWIKYLISVGALCGMTTTLFGSLYSLP
	>Pobes-APC7	EEAHNPKKSIPLAIMASLVIILVAYVSSSIILTLIVPYTKIDENAALLDMFVQVGAPRCQMIVAAGAMAGLLVSMFGSMFPMPRIIYSMAQDGLLFKSLSQIFPLTGTPVVATVISGVASAIAALVINLDTLIEMMSIGTLFAYTLVSTCVLILRYQPQTSTVIHFFPESMRSPMNAPKQIVTNGRVV
	>Pobes-APC8	ENTTTSMGDVATAFYSGLWAYDGWNNLNYVTEEIKNPSKNIPKAIYISIPLVTMCYLLVNVAYLTIMSPDEIVRNEAVAVTFGIRALGSIAWLIPLSITISTFG
	>Pobes-APC9	MTSVQKNVKLRRELGLFSAVCLIISVMLGSGIFVSPANALKNTGSVGMCLVIWMSCGLLSLLGALSYAELGTVVNKSGGEFSFYQSAFSDIHKFWGPLPSFIYSWVSIMYVRPAEVAIIILTFAEYFIRPISIWVSLTPDTEYTLKKIVSILALGIITFINYTSVKCFIKIQNVFTVCKVTACIVVIIGGLYQLYKGNTQNLMTGFEGTTLSVDTLPIAFYSGLWAYDGWTASTVVSEEIKNPQRNILLSILLAVPFVTMIYVLMNVSYLTVLSVSEMISVPAVAVEFGSRALGNFSFIIPLGVATATFGCALSVQFGITRLCYAASREGQMLEVFSYVSVKKLTPAPAVVLQGILTLICLLCGNIVTLIEFASFLVWMFYGISMAALLVMRYTKRDVK…
	>Pobes-APC10	NDNNKDIKIQNNMGVRRKEEGISEDVAPAEDEGIKLKPKMSLLNGITVIVGSIIGSGIFISPTGVLENTGSVNASLIVWVLSGVFSMVGAYCYAELGCMISKSGADYAYIMETFGPFIAFMRLWVECMIVRPCSQAIVALTFSLYVLKPMYTDCDPPEESTRLLAACCIVLLTFINCWDVKWATRVQDIFTYAKLLALMVIITTGVYQLYTGHTEHFTFVNTKTEVTSIAL
	>Pobes-APC11	MNTTTENVKSADSTPEEKGDRVRLKKQLGLLEGVAIILGIIFGSGIFISPSGVMNEVGSVGLSLTMWFMCGMLSMIGALCYAELGTSIPRSGGDYTYLLEGYGPLPAFLYLWDAMLVFVPTTNAIMGLTFANYVIKPFFPDCDNPDQAVRLLAAAVICFITFINCWNVKATTKVQNVFMFTKISALVLIIVCGGVYMYNNGFSRFSNPWQGSVTDPGRLAVSVYSGIYSYSGWNYLNFMTEELKNPYVNLPRAIYISMPLVTIIYVLANVAYLAVLTPHDMAMTKAIAVTFGHLSMGSFEWIMPLMVALSAFGG
Pemphigus populicaulis	>Ppopu-APC1	MHDNPWYKSMDSLSWALTRKKTDSDEPSKEKLKRVLTFFDLTALGTGSTLGAGVYVLAGAVAKSIAGPAVVLSFAIAAVVSAFSGLCYAEFAARVPKAGSAYIYSYVAVGEFTAFVIGWNLLIEHLIGTAAVAKAMSNYCDSLLGNPQREFMLEHFPMHIGFLADYPDIASFTVIVVISLLVAWGVRESSFTNNIFTALNLLTVCTVIITGFYKANFDNWSIPKSDIPPEAKGGEGGFLPYGWVGVAAGAAKCFYGFIGFDSIATTGEETKNPKRDIPLAIVASLFLSTIAYCGVATVLTLMWPYYSQDSNAPLPVLYGNLNMPVIKVIVSGGAIFALCTSLLGAIFPLPRILYSMASDGLLFKFMARINTTTKTPLISTVLCGVFAGTLATVFNLEQL…
	>Ppopu-APC2	MSESWSMENLYQKLSRKKAYVEETEVGKEKFKRVLNVVDLTALGTGSTLGCGVYVLAGTVAKSVAGPAVVLSFILAATVSSFSGVCYAEFAGRVPKAGSAYIYSYVAVGEFIAFVIGWNLLLEHTIGTAAVAKAMSNYLDSLLGDPQKIYMKKHFPINMAFLGEYPDVASFVFIMTIALVVAWGVRKSSVLNNLFTALNLLTVCTVIISGLYFANLSNWFILKSEIPSGVNGGDGGFLPFGWTGVVAGAARCFYGFIGFDSIASTGEETKNPKKTIPMAIVLTLFFVTLAYSSVASVLTLMWPYYDQDPNAPLPVIYENLGMPILKYMVTGGAVFALFTTLIGCLFPIPRILYAMSSDGLLFNFLSKINEKTKTPFIAAIICGVCAGLLSTIFNLEQLV…
	>Ppopu-APC3	TSTLNSVFTTLNLLTVGIVVVSGLFFAKTSNWCIPKNKIPSGVDGGNGGFTPFGWTGIIAGAARCFYGFIGFDSIATTGEETKNPKKTIPIAIVLTLFFVTCAYTSVASVLTLMWPYYDQDAYAPLPVIYDNLGLPIIKYLVTCGAVFALFTTLLGGLFPIPRILYAMSNDGLLFKFLSKINEKTQTPFIATIICGVSSGILSTIFNLEQLVDMASIGT
	>Ppopu-APC4	WGMRESSLLNKIFTVVNLLTVSIVVVTGLFKVDFYNWNIPKENIPLNVNGGEGGFLPFGWSGVFLGAATCFYGFVGFDAVATTGEEAKRPTKDIPLAIVISLFIITFSYCSVAVILTLMWPYYNQDAEAPFPHIYQQLEWRTLEYIVTIGAIFALCTNMIGTLFPLPRILYSMASDGLLFNIFSKVDSKTKTPFWGTLICGSFAAVLSSLFDLQQLMNMMSIGTLMAYTLVCICILILRYTHGGSDECKIRDNGRFRVSVMRLLSSSFNLSNSQMTSKRTGRTSITIIMIYLAISVCFCSAISYAQSVGELNTTMYTTCGVLGVCLLLLGYSLSRQPQSSNKPTFHVPWVPFVPCLSVVLNIYLMTQLDTSTWIRFTVWLFLGILIYLFYGLRNSVERL…
	>Ppopu-APC5	MDGTWWNSRENLIQVMSRRKSDDDVLVEPGKEKLARVLNLLDLTALGVGSTLGVGVYVLAGAVAKTDAGPAVLLSFILAAFASAFAGLCYAEFAARVPKAGSAYVYSYVGVGEFVAFVIGWNLILEYVIGTASVAKGFSNYTDALFGNPMKEAMTKHFPINISFLSTYPDFLSFSIVLLLSILLSWGVRESTMINNIFTVVNLLTVATVVITGLFKVELYNWNIPKKNIPKGVKGGEGGFMPFGWAGVTAGAAKCFYGFIGFDAVATTGEEAKKPKRDIPLAIVLSLSIITFAYCCISSVLTLMWPYYDQNVDAPFPEVYEHLGWPTLKYIVSCGAIFALFTSLIGSMFPLPRILYAMSCDGLLFRLFSDIHPKYQTPLLATLLSGLLAGIMAAIFNLE…
	>Ppopu-APC6	FFFAAVASVFAGLCYAELSSRVPKAGSAYSYAYIAVGEFAAFIVGWNLLLEYTIGGASIARGMSLYVDSLSNKTMEMAFRDLYQIEVPYLSEYFDFFAMFIVLAFSVALACGLKDSVRLNNFFTLVNCSIIAIVIIGGSFHINFKNWSLPKAEVPIWAGEGGFWPYGLQGALQGAATCFYGYVGFDCIAASGEEVRNPQKALPLAIIMSLFIVFIAYSGVSAILTLMIPYYAQDPNMPLSYAFEVIEWTSLKWIIGVGAVFGMCACMFGSMYPLPRILYAMANDGLIFESLGKVHHRFKTPFFGTMITGVLTGFFAALLNLQQLVDMMTIGTLLVYVMVAVCVLYMRYREHSDMDYDMLADEFIESTSLTTLKVKHTKKQVLKQLFNFNGYVRSNSLSS…
	>Ppopu-APC7	MPGSRHKILSHVFSGFSEKMGRTKVLDIGTQAIETPLKRCLTTFDITLLGIGHMVGAGIYVLIGTVAKEMAGPAIILSFMLAGAASMLAALCYAEFGTRIPKAGSAYVYTYVSVGEFWAFVIGWNIILEHMIGAASVARAWSGFFDSMFDNIIKKTTISVLGELHETLLGKYPDVFAFFICLLHGCMLGVGVKTSSYMNSFLTLVNLGVMAVIVVAGYYYGNSDNWSNDGGFMPFGTTGVIVGAATCFYAYVGFDSIATSGEEAKDPAYSIPVATIIAMSVVCTGYVLVSGALTFLVPYWSINPDAAFPAAFAGLELHWIKYLISVGALCGMTTTLLGSLYSLPRCIYAMADDGLVFKFLAKVNKKTQVPMINLAISAFMCALIALFFDLEKLVEFMSI…
	>Ppopu-APC8	AWVFLMSAGLFYVNLDNWTKNDGFLPNGWGGVFKGAATCFYAFIGFDIIATTGEEAHNPKKSIPLAIMASLVIILVAYVSSSIILTLIVPYTKIDENAALLDMFVQVGAPRCQMIVAAGAMAGLLVSMFGSMFPMPRIIYSMAQDGLLFKSLSQIFPLTGTPVVATVISGVASAIAALVINLDTLIEMMSIGTLFAYTLVSTCVLILRYQPQTSTVIHFFPESMRSPMNAPKQIVTNGRVNFVVQDDQKYAYTNQGYGSQTSFYQTQLPLPQQIIPSHQSQRIMVRKVTRSSPDSDDTYFGDDSEEGRDDQYLVSDRCESKFYGSVHGGSTAGSTAAAGGFSAASANITRSIKAATYLCPAIFPWVDTGPATEESGMVVLKLVGVFYVLVIVFDVLLVF…
	>Ppopu-APC9	PRWRPSVCGPVCHVWSPDNRRVDHCRLHVRLEMLRNIQTHGYNNNDDDTNDEDSGGGGDGEIAGNGKNMLARKLSTKGDTLYLERRVGLFSGVALIVGTMIGSGIFVSPTGLLIRTGSIGLSFVIWTACGAMSLLGALSYAELGTMNPSSGAEYAYLMDAFGPMPAFLFSWISTLILKPSQVAIICLSFAKYAVEAFVDECGSSDFVVKIVAILSILIITYINCYSVNLATGVQN
	>Ppopu-APC10	MTSVQKNVKLRRELGLFSAVCLIISVMLGSGIFVSPANALKNTGSVGMCLVIWMSCGLLSLLGALSYAELGTVVNKSGGEFSFYQSAFSDIHKFWGPLPSFIYSWVSIMYVRPAEVAIIILTFAEYFIRPISIWVSLTPDTEYTLKKIVSILALGIITFINYTSVKCFIKIQNVFTVCKVTACIVVIIGGLYQLYKGNTQNLMTGFEGTTLSVDTLPIAFYSGLWAYDGWTASTVVSEEIKNPQRNILLSILLAVPFVTMIYVLMNVSYLTVLSVSEMISVPAVAVEFGSRALGNFSFIIPLGVATATFGCALSVQFGITRLCYAASREGQMLEVFSYVSVKKLTPAPAVVLQGILTLICLLCGNIVTLIEFASFLVWMFYGISMAALLVMRYTKRDVK…
	>Ppopu-APC11	GLFAYNGWNYLNFVIEELKDPIRNLPKAIAISCILVTVVYVFTNIAFYTTLSPQEVLTSEAVAVTFADRLYGPMAWTIPVFVALSTFGAVNGILLTSSRLFYAGACEGQMPQILTMIQIHRLTPTPAVICICLLSLIYLQVSNIYALINYVGFATWLSIGVSVLCIPWLRWTQPDLNRPIKVNLFFPVAYIAATLFVTIIPIIASPVETGYGCLMILTSIPVYGVFIFWKNKPMIFHKIVGCSTRYLQILLMVTTAKTPSKV
	>Ppopu-APC12	MNTTTENVKSADSTPEEKGDRVRLKKQLGLLEGVAIILGIIFGSGIFISPSGVMNEVGSVGLSLTMWFMCGMLSMIGALCYAELGTSIPRSGGDYTYLLEGYGPLPAFLYLWDAMLVFVPTTNAIMGLTFANYVIKPFFPDCDNPDQAVRLLAAAVICFITFINCWNVKATTKVQNVFMFTKISALVLIIVCGGVYMYNNGFSRFSNPWQGSVTDPGRLAVSVYSGIYSYSGWNYLNFMTEELKNPYVNLPRAIYISMPLVTIIYVLANVAYLAVLTPHDMATTKAIAVTFGHLSMGSFEWIMPLMVALSAFGGLCVHIMTSSRMCFVGARYGHFPSFLSYINIERYTPTPSLVFLNVLSLLMLFTSDVNMLITYSSIVEAFFTMLSVSSVLWSRWKRP…
Tamalia coweni	>Tcowe-APC1	FDSIASTGEETKNPKRDIPLAIVASLFLSTIAYCGVATVLTLMWPYYSQDPDAPLPALYENLGLPTIKIIVSGGAIFALCTSLLGAIFPLPRILYAMASDGLLFKFLASINATTKTPLISTILCGVFAGSLATVFNLEQLIDMASIGTLQAYTIVCICVLILRYTDNRPSIQDNITSKSKTTSFHTWLNLSNTKVPNADTQYVSRALITMFSVCTFVFAISLANMESHHGYMRNVLMIVNVISLLILLIILLMLGRLPEAEEDLSFKVPLVPIIPCLSIVLNVYLMMELEYKTWIRFIVWLACGLMIYLFYGVDHSLEGKKQKIEQNTIQIKPKLSS
	>Tcowe-APC2	DSIASTGEETKNPKKTIPLAIVLTLFFVTLAYSSVASVLTLMWPYYDQDANAPLPVIYDNLGLPMLKYLVTGGAVFALFTTLIGCLFPIPRILYAMSSDGLLYNFLSKINVVTETPFIATVVCGIFAGLLSSVFNLEQLVDMASIGTLQSYMIVCICVLVLRYRNNNLFGRDQDTTEIYKISTWLNFSNVKTTNDDTQYVSRVLILVFSVTASILCICVANWNFHQGAIQLTMSVIIFVSVVILLTTMLMLNRLPQAVETISFRVPCVPFVPCVSIILNLYLMMELSFKTWIRFSLWLVIGLLIYAFYGFRNSLEAADRRANKGEGSQQNPKISN
	>Tcowe-APC3	TLSLFFITLAYAGVASVLTLMWPYYDQDPNAPLPVIYENLGLPVIKYVVTGGAVFALFTTLLGCLFPTPRILYAMSSDGLLFEFLSKINERTKTPFVATIVCGVGIGLLSSVFNLEQLVEMTSIGTLLSYEIVSVCILILRYRNNNTVCQDEDNYSEVNFLVKWFGPSNTKIPNTNTQYASRVLILIYTLSAIAFCISMSNIDCYGGAYQFPLKIIIFVSITIITIVMIMLYRLPQAVETLSFKVPYVPIVPGLSIILNMYLMMELNVMTWIRFGLGLVIGMFIYVFYGARHSLEGAKQKYADNRNTIKISH
	>Tcowe-APC4	TGIVAGAARCFYGFIGFDSVATTGEETKNPKKIIPLAIVLTLFFVTLAYCGIASVLTLMWPYYDQDPNAPLPVIYENLGMPIIKYMVTLGAVFAL
	>Tcowe-APC5	MAEFRSNKMDQSILKTMLRRKKENDLSTEPTKNQLNRVLGLVDLVSLGVGSTLGLGAYVLAGEVAVKYTGPAVVLSFAFAAVASALSGLCYAEFASRVPKAGSAYAFSYVGIGEIVAFLIGWDLILEYSIGCASIARALSGHIDKPLGYPMRNFFKETFPMNVSFLAPYPDMFSFAAILLLTLLIAWGMRESSLLNKIFTIVNLLTVSIVVITGIFKIDFYNWNIPKDNIPPNVNGGEGGFLPFGWSGVFLGAATCFYGFVGFDAVATTGEEAKKPTRDIPLAIVISLCIITLSYCSVAVVLTLMWPYYYQDTEAPFPHIYQELKWHSLEWIVTIGAVFALCTNMIGTLFPLPRILYSMASDGLLFNIFAKVDPKTKTPFWGTFICGAFAAVLSSIFDL…
	>Tcowe-APC6	PRAGSAYVYSYVAVGEFVAFVIGWNLILEYVIGTASVAKGLSEYVDTLLGYPMKRTMLGLFPMNVTFLGAYPDFFSFSIVLLLSILLSWGVRESTMINNVFTVVNLCTVATVIITGCFNVSSYNWNIPKEDIPKGAKGGEGGFMPFGWAGVTAGAAKCFYGFIGFDTVATTGEEAKKPKRDIPL
	>Tcowe-APC7	MSVGNKLNRKKTMAGVVRESSMLDRVLTVTDLTALGVGSTIGVGVYVLPGALSKYVAGPAVVVSFFFAAVASVFAGLCYSELSSRVPKAGSAYSYAYIAVGELAAFIVGWNLLLEYTIGGASIARGLSVYIDSLTNRTMETAFRSLYEIKLPYLSEYFDFFALFIVLVFSVALACGLKDSVRVNNFFTMVNCGVMILVIVGGSFHIDFSNWSLPEAEVPSWAGKGGFFPYGLQGALQGAATCFYGYVGFDCIATSGEEVKNPQKSLPLAIIMSLLIVFLAYSGVSAVLTLMIPYYEQDPNMPLSYAFDVIEWTTLKWIIGVGAVFGMCACMFGSMYPLPRILYAMSNDGLIFKSLGEVHPKFKTPFFGTMFAGVFTGFFAALLNLKQLVDMMTIATLLV…
	>Tcowe-APC8	MPGSRHKILSHVFSGFSEKMSRTKVLDIGTQAVETPLKRCLTTFDITLLGIGHMVGAGIYVLIGTVAKEMAGPAIILSFMLAGAASMLAALCYAEFGTRIPKAGSAYVYTYVSVGEFWAFVIGWNIVLEHMIGAASVARAWSGFFDSMFDNVIKNTTISMLGELHETLLGKYPDVFAFFICL
	>Tcowe-APC9	SVCHVWSRDKRGVGHCRLHVVRRLEMLRNQQTHGFNNNDDANDDSSGGDGETASNRKNMLARKLSTKGDTLYLERRVGLFSGVALIVGTMIGSGIFVSPTGLLIRTGSIGLSFVIWAACGIMSLLGALAYAELGTMNPSSGAEYAYLMDAFGPMPAFLFSWISTLILKPSQVAIICLSFAKYAVEAFVDECGSSDFAVKIVAVLSILIITYINCYSVNLATGVQNAFTAAKLVAVFVVVAGGVYKIFQGRTENFRNFFENTTTSAGNVATAFYSGLWAYDGWNNLNYVTEEIKNPSKNIPKAIYISIPLVTICYLLVNVAYLTIMSPDEIVITEAVAVTFGIRALGSIAWVIPLSITISTFGSANGTLFAAGRLCFAASREGHLLNVLSYIHIKKLTPM…
	>Tcowe-APC10	MALEQKNVKLRRELGLFSAVCLIISVMLGSGIFVSPANALKSSGSVGMCLVIWFSCGILSLLGAMSYAELGTVVNKSGGEFSFYQSAFADMHKFWGPLPSFIYSWVSIMYVRPAEVAIIILTFAEYFIRPLSLWIAMTLETEYMLKKIVSVLALGIITFINYTSVKSFIKIQNVFTVCKVVACIFVIVGGVYQLYMGNTKNLMTGFEGTTLSIDTLPIAFYSGLWAYDGWTATTIVSEEIKNPQRNILLSIVLAVPFVTLIYVLMNVSYLTVLSVSEMISVPAVAVEFGTRALGNFSFIIPVGVATATFGCALSVQFGITRLCYAASREGQMLEVFSYVSVKKLTPAPAVVLQGLLTLICLLCGDIVSLIEFASFLVWMFYGISMAALLVMRYTKRDVK…
	>Tcowe-APC11	MNTGQNIEVVMNPDLTTEESGDRVRLKKQLGLLEGVAIILGIIFGAGIFITPSGVMIEAGSIGLSLLIWSLCGMLSLIGALCYAELGTTIPKSGGDYTYLFETYGELTAFLYLWDAILVFVPSTNAIMGLSFANYVIKPFFPNTENPEQAVRLLAASVIILITFINCWNVKTTTKMQTWFMFSKIGALMLIILTGAFYLYTKGISKFSNPWQGSVTDPGKLAVSVYHGIYSYAGWNYLNFMTEELKNPSVNLPKAIYISLPLVTITYVLVNIAYMAVLTQQDIIATKAIAVTFGHLALGSFEWIMPTLVALSAFGGLCVYIMTSSRMCFVGARSGHFPKFLSYINIYRFTPTPALVFLCILSLVMLFTTDVNMLITYSSIVEAFFTMLSVSAVIWNRWK…
	>Tcowe-APC12	MSTATSENVKSTESSLEETGDRVRLKKQLGLLEGVAIILGIIFGSGIFISPSGVMNEAGSVGLSLTMWILCGMLSMIGALCYAELGTSIPRSGGDYTYLFEGFGPLPAFLYLWDAMLVFVPTTNAIMGLTFANYVIKPFFPECENPDRAVRLLAAAVICFITFINCWNVKATTKVQNVFMFTKISALVLIIVCGGLYLFSNGFSKFENPWHGSVTDPGRLAVSIYSGIYSYSGWNYLNFMTEELKNPYVNLPRAIYISMPLVTIIYVLANVAYLAVLTPHDMVATKAIAVTFGHLAMGSFAWIMPLMVAMSAFGGLCVHIMTSSRMCFVGARYGHFPAFLSYINIKRFTPTPSLVFLNILSLLMLFTSDVDMLITYSSFVEAFFTMLSVSSVLWNRWKR…
Tamalia inquilinus	>Tinqu-APC1	FTAFVIGWNLLIEHLIGTASVAKAMSNYCDSLLGSPQRRYMTEHFPIHVGFLADYPDIASFAVIVIISLLVAWGVRESSFTNNIFTALNLMTVCTVIVTGFYKANYANWFIPKSDIPPEANGGEGGFLPFGWVGVAAGAAKCFYGFIGFDSIATTGEETKNPKRDIPLAIVASLFLSTIAYCGVATVLTLMWPYYSQDPDAPLPALYENLGLPTIKIIVSGGAIFALCTS
	>Tinqu-APC2	MSTATSENVKSTESSPEETGDRVRLKKQLGLLEGVAIILGIIFGSGIFISPSGVMNEAGSVGLSLTMWILCGMLSMIGALCYAELGTSIPRSGGDYTYLFEGFGPLPAFLYLWDAMLVFVPTTNAIMGLTFANYVIKPFFPECENPDQAVRLLAAAVICFITFINCWNVKATTKVQNVFMFTKISALVLIIVCGGLYLFSNGFSKFENPWHGSVTDPGRLAVSIYSGIYSYSGWNYLNFMTEELKNPYVNLPRAIYISMPLVTIIYVLANVAYLAVLTPHDMVATKAIAVTFGHLAMGSFAWIMPLMVAMSAFGGLCVHIMTSSRMCFVGARYGHFPAFLSYINVNRFTPTPSLVFLNILSLLMLFTSDVDMLITYSSFVEAFFTMLSVSSVLWNRWKR…
	>Tinqu-APC3	ITLSLFFITLAYAGVASVLTLMWPYYDQDPNAPLPVIYENLGLPVIKYMVTGGAVFALFTTLLGCLFPTPRILYAMSSDGLLFEFLSTINERTKTPFVATIVCGIGIGLLSSVFNLEQLVEMTSIGTLLSYEIVSVCILILRYRNNNTVFQDEDNYSEVNFLVKWFNLSNTKIPNTDTQYASRVLILVYTLSAIAFCICMSNIDCYDGAYQFPLTIIIIVSITILIIVMIMLYRLPQAVETLSFKAPYVPIVPGLSIILNMYLMMELNVMTWIRFGLGLVIGMFIYVFYGAQHSLEGVKQKYADNRNTIKISH
	>Tinqu-APC4	DEMDQSILKTMLRRKKENDLSTEPTKNQLNRVLGLVDLVSLGVGSTLGLGAYVLAGEVAVKYTGPAVVLSFAFAAVASALSGLCYAEFASRVPKAGSAYAFSYVGIGEIVAFLIGWDLILEYSIGCASIARALSGHIDKPLGYPMRNFFKETFPMNVSFLAPYPDMFSFTAILLLTLLIAWGMRESSLLNKIFTIVNLLTVSIVVITGIFKIDFYNWNIPKDNIPPNVNGGEGGFLPFGWSGVFLGAATCFYGFVGFDAVATTGEEAKKPTRDIPLAIVISLCIITLSYCSVAVVLTLMWPYYYQDTEAPFPHIYQELKWHSLEWIVTIGAVFALCTNMIGTLFPLPRILYSMASDGLLFNIFAKVDPKTKTPFWGTFICGAFAAVLSSIFDLQQLMNM…
	>Tinqu-APC5	SVAKENAGPAVVLSFVLAAFASAFAGLCYAEFAARVPRAGSAYVYSYVAVGEFVAFVIGWNLILEYVIGTASVAKGLSEYVDTLLGYPMKRTMLGLFPMNVTFLGAYPDFFSFSIVLLLSILLSWGVRESTMINNVFTVVNLCTVATVIITGCFNVSSYNWNIPKEDIPKGAKGGEGGFMPFGWAGVTAGAAKCF
	>Tinqu-APC6	MSVGNKLNRKKTMAGVVRESSMLDRVLTVTDLTALGVGSTIGVGVYVLPGALSKYVAGPAVVVSFFFAAVASVFAGLCYSELSSRVPKAGSAYSYAYIAVGELAAFIVGWNLLLEYTIGGASIARGLSVYIDSLTNRTMETAFRSLYEIKLPYLSEYFDFFALFIVLVFSVALACGLKDSVRVNNFFTMVNCGVMILVIVGGSFHIDFSNWSLPEAEVPSWAGKGGFFPYGLQGALQGAATCFYGYVGFDCIATSGEEVKNPQKSLPLAIIMSLLIVFLAYSGVSAVLTLMIPYYEQDPNMPLSYAFDVIQWTTLKWIIGVGAVFGMCACMFGSMYPLPRILYAMSNDGLIFKSLGEVHPKFKTPFFGTMFAGVFTGFFAALLNLKQLVDMMTIATLLV…
	>Tinqu-APC7	MPGSRHKILSHVFSGFSEKMGRTKVLDIGTQAVETPLKRCLTTFDITLLGIGHMVGAGIYVLIGTVAKEMAGPAIILSFMLAGAASMLAALCYAEFGTRIPKAGSAYVYTYVSVGEFWAFVIGWNIVLEHMIGAASVARAWSGFFDSMFDNVIKNTTISMLGELHETLLGKYPDVFAFFVCLLHACILGVGVKTSSYMNSFLTLVNLGVMAVIVVAGYYYGNSDNWSSDGGFMPFGTTGVIAGAATCFYAYVGFDSIATSGEEAKDPAYSIPVATIIAMSVVCTGYVLVSGALTFLVPYWSIKTDAAFPAAFAGLDLQWIKYLVSVGALCGMTTTLFGSLYSLPRCIYAMADDGLIFKFLAKVNKKTQVPMINLAISAFMCALIALFFDLEKLVEFMSI…
	>Tinqu-APC8	IICLSFAKYAVEAFVDECGSSDFAVKIVAVLSILIITYINCYSVNLATGVQNAFTAAKLVAVFVVVAGGVYKIFQGRTENFRNFFENTTTSAGDVATAFYSGLWAYDGWNNLNYVTEEIKNPSKNIPKAIYISIPLVTICYLLVNVAYLTIMSPDEIVITEAVAVTFGIRALGSIAWVIPLSITISTFGSANGTLFAAGRLCFAASREGHLLNVLSYIHIKKLTPMPSIIFHSIITILMVASGTINSLIDFFSFTAWIFYGSAMLALLVMRYTRPDVPRPYKVPIIIPLCIFVISIYLVVAPIIDKPQIEYLYSVLFMIAGIIFYVPFVRLGYKFRIIDRWTV
	>Tinqu-APC9	MLKKIVSVLALGIITFINYTSVKSFIKIQNVFTVCKVVACIFVIIGGVYQLYMGNTKNLMTGFEGTTLSIDTLPIAFYSGLWAYDGWTATTTVSEEIKNPQRNILLSIVLAVPFVTLIYVLMNVSYLTVLSVSEMISVPAVAVEFGTRALGNFSFIIPVGVATATFGCALSVQFGITRLCYAASREGQMLEVFSYVSVKKLTPAPAVVLQGLLTLICLLCGDIVSLIEFASFLVWMFYGISMAALLVMRYTKRDVKRPFKVNTSLYCRTNDINAMHNIHIPPLWWCQTFSPIVLLRTL
	>Tinqu-APC10	AAAFRFDAPNRIIVRRTEPCTIFFNTPTSKMNTGQNIEVVMNPDLTTEESGDRVRLKKQLGLLEGVAIILGIIFGAGIFITPSGVMIEAGSIGLSLLIWFLCGMLSLIGALCYAELGTTIPKSGGDYTYLFETYGELIAFLYLWDAILVFVPSTNAIMGLTFANYVIKPFFPDTENPEQAVRLLAASVIILITFINCWNVKTTTKMQTWFMYSKIGALMLIIITGAFYLYTKGISKFSNPWQGSVTDPGKLAVSVYHGIYSYAGWNYLNFMTEELKNPFVNLPKAIYISLPLVTITYVLVNIAYMAVLTQQDIIATKAIAVTFGHLALGSFEWIMPTLVALSAFGGLCVYIMTSSRMCFVGARSGHFPKFLSFINIHRFTPTPALVFLCILSLVMLFTT…
Acyrthosiphon pisum	>ACYPI003523	MIHSWSGKTLYQSLSRKKTFATENKQEKDKLKRVLTIFDLTALGIGATLGSGVYVLAGTVAKSVAGPAVVLSFIVAAIVSSFAGVCYAEFAGRVPKAGSAYIYSYVAVGEFIAFIIGWNMFIEHTIGTASAAKAMTNYLDSLLGDPQKRYMIARFPIHMQYMGEYPDVAAFLFLMFIALVMAWGVRKSSTLNTVFTAFNLLTVGTVIVSGLFFVKISNWNIPKSEIPPGVDGGNGGFAPFGWGGIIAGAARCFYGFIGFESISTTGEETKNPKKTIPLAIVLTLVFVTSAYSIVASVLTMMWPYYDQDANAPFPVIYENLGLPVIKYTVTCGAVFALFTSLLGCLFPTPRILYAMSCDGLLFEFLSIVNERTKTPVIATMICGVGAGILSSIFNLEQLV…
	>ACYPI008904	MMKLRETLYQVLFRRKNEDDIDDPDKEKLARVLNLVDLTALGVGSTLGVGVYVLAGNVARIEAGPAVVLSFVLAAFASALAGLCYAEFAARVPRAGSAYVYSYVGVGEFVAFVIGWNLILEYVIGTASVAKAFSNYIDALLDYPVKTTMTYLFPMNVSFLADYPDVLSFSLVILLSIILAWGVRESTMINNVFTVVNLLTVFTVVVSGLFKVNLYNWSIPKQDIPKSAKGGEGGFMPFGWAGVTAGAAKCFYGFIGFDSVATTGEEAKKPKRDIPLAIILSLSIITFAYCCISSVLTLMWPYYDQDIDAPFPYVYDKLGWTTLKMIVSSGAIFAMFASLLASMFSMPRILMTMAEDGLMFSMFSIIHPKFKTPLLATLLSGLLAGIITALLNLEQLMNM…
	>ACYPI008323	MHVDSMKCSDYRLMIGITKPKKNNFEAAEHLAILHQFNGCTENNRLKIPLLGPVTQFKAIGNCIGVENRGPTTPFITLKNNSVLNTFWLECDSFSFDCTRNYIYYNVNQSILQYDLLSSMLFEVEVIQKIAVNAISNLFPLTHLNDRYLLVKSILPNTYEIFDVKEHVSIKSIRLTPGYKLVHVGYILFNTFKLHKDSSMKMFGDSVTQLCETVERETLSQILFRRKNEDKLDQPDNKKLARVLNLFDLTSLGVGSTLGVGVYVLAGIVANTLAGPATVLSFVLAAFASAISGLCYAEFAARVTRAGSAYVYSYVGVGEFVAYMIGLNLILEYVIGTASVAKALSNYIDALLGYPIRTCMMYLLPMNVSFLASYPDILSFSLVLLLSFLLSWGVRESAM…
	>ACYPI002633	MDGSWWNSREKLIQVMSRRKSDDDILIDQPEKKKLARVLNLADLTALGVGSTLGVGVYVLAGSVGKTDAGPAVVLSFILAAIASAFAGLCYAEFAARVPKAGSAYVYSYVGVGEFVAFVIGWNLILEYVIGTASVAKGFSNYMDALLDYPMKRTMTNLFPINVSFLSEYPDFLSFSIVLLLSILLSWGVRESTMINNVFTVVNLLTVATVVITGLFKVNWYNWNIPKQDIPKNVRGGEGGFMPFGWAGVTTGAAKCFYGFIGFDVVATTGEEAKKPKRDIPLAIILSLSIITFAYCCISAVLTLMWPYYKQDANAPFPYVYDQLGWTTIKWIVSSAAIFALFTSLIGSLFPLPRILYAMSCDGLLFRMFSDIHPKYQTPLLATLLSGLLAGIMSAIFNL…
	>ACYPI003130	MKEITIKMNTATPENAKITDSIPEETGDRVRLKKQLGLLEGVAIILGIIFGSGIFISPTGVMIHAGSVGVSLTVWIMCGMLSMIGALCYAELGTSIPRSGGDYTYLFEGFGPLPAFLYLWDAMLVFVPTTNAIMGLTFANYVIKPFFPECDNPEQAVRLLAAAVICFITFINCWNVKATTKVQNVFMFTKISALVLIIVCGGVYMYSNGFSKFMNPWQGSVTDPGRLAVSVYSGIYSYSGWNYLNFMTEELKNPYVNLPRAIYISMPLVTIIYVLANVAYLAVLTPHDMETTKAIAVTFGHFAMGSFEWIMPLMVALSAFGGLCVHIMTSSRMCFVGARYGHFPTFLSYINVERYTPTPSLVFLNILSLLMLFTSDVEMLITYSSIVEAFFTMLSVSSV…
	>ACYPI009985	MSVPKLPTDFRRDGLALITRMVRTKDLDDLQGESSPTGRFDPHHPTKLKKCLNTIDLTSLGVGSCLGTGMYVVTGLVARRFAGPAVILSFIIAAVASLFSGACYAEFGVRVPNTSGSAYMYSYVTVGEFIAFLIGWNMVLEYLIGTSACACALSASLDSLTNGAISASVQNYVGFLGKPDILAAGITLLMMVLLAAGVKKSLVFNHLMNAINLAAWVFLMSAGLFYVNLDNWTKNDGFLPNGWGGVFKGAATCFYAFIGFDIIATTGEEAHNPKKSIPLAIMASLVIILVAYVSSSIILTLIVPYTKIDENAALLDMFVQVGAPRCQMVVAAGAMAGLLVSMFGSMFPMPRIIYSMAQDGLLFKSLSQIFPLTGTPVVATVLSGVASAVAALVINLDTL…
	>ACYPI000537	MNQPNQFSSFLVLVAWGVRESSFTNNIFTTLNLITVGIVIVTGFYKANYSNWSIPKSEIPLDAKGGEGGFLPFGWVGVAAGATKCFYAFIGFEVIAMTGEETKNPKRDIPLAILASLFLSTIAYCGVASVLTFMWPYYLQDADAPLPTLYENLDMPTIKIIVAGGAIFALCTSLLGTLFPLPRILYAMASDGLIFKFLSNINTTTKTPLISTVICGLFAGTLAAVFNLEQLIDMASIGTLQAYTIVCICVLILRYADNSPSIQDDTTKSKGITVFTWLNLSNAKVPNSDTQYVSRVLIFIFSVCTIVYGISLVNIESYHGNTKNVLMIINIISIFVLLVTLFMLSRLPTAVEDLAFKVPLVPIIPCLSIVLNVYLMMELEYKTWISFTVWVICGLLIYF…
	>ACYPI005156	MTGSWTKSVYQKLSRKKTYVEEIGVEKDKFKRVLNVVDLTALGTGSTLGCGVYVLAGTVAKSVAGPAVVLSFILAATVSSFSGVCYAEFASRVPKAGSAYIYSYVAVGEFIAFVIGWNLLLEHTIGTAAVAKAMSNYLDSLLGDPQKRFMKKHFPIHMDFLGEYPDVASFLFIMSIALVVAWGVRKSSTLNNLFTTLNLVTVCTVIVSGFYFANLSNWFIDKNDIPPGVNGGNGGFLPFGWTGMIAGAARCFYGFIGFDSISSTGEETKNPKKTIPLAIVLTLFNVTVAYSSVASVLTLMWPYYDQDPNAPLPVIYENLGMPVLKYLVTGGAVFALFTTLIGCLFPIPRILYAMSSDGLLFSFLATINEKTKTPFIASIICGVCAGLLSTIFNLEQLVD…
	>ACYPI003923	MAVGKKLNRKKTMAGVVRESSMLDRVLTTTDLTALGVGSTIGVGVYVLPGALSKYVAGPAVVVSFFIAAVASVFAGLCYAELSSRVPRAGSAYSYAYIAVGELAAFIVGWNLLLEYTIGGASIARGMSLYIDALTNKTMETAFRGLYEIELPYLSEYFDFFAMFIVLLFSVALACGLKDSVRLNNLFTLLNCAIMVIVIVGGSFHIDFKNWSLPKAEVPNWAGEGGFWPYGLQGALQGAATCFYGYVGFDCIAASGEEVKNPQKSLPLAIVLSLFIVFLAYSGVSAVLTLMIPYYAQDANMPLSHAFDVIGWTSLKWIIGVGAVFGMCACMFGSMYPLPRILYAMSNDGLIFKSLGKVHPRFKTPFFGTIFAGIITGFFAALLNLQQLVDMMTIGTLLV…
	>ACYPI005118	MLRRKKESDLSTEPTKNQLSRVLGLVDLISLGVGSTLGLGAYVLAGEVAVKFTGPAVVLSFAFAAVASALSGLCYAEFASRVPKAGSAYAFSYVGIGEIVAFLIGWDLILEYSIGCASIARALSGHIDKPFGHPMREYLKETFPMHVDFLAPYPDFFSFTSIIMLTFLIAWGMRESSFLNKIFTVVNLLTVITVVLTGLIKVDTYNWNIPKEDIPLDAKGGEGGFLPFGWSGVFVGAATCFYGFVGFDAIATTGEEAKRPTKDIPLAIVISLSIITLSYCSVAIILTLIWPYYKQDPEAPFPHIYQELGWQALEWIVTIGAVFALCTNMIGTLFPLPRILYSMASDGLLFHIFSKVDSKTKTPFWGTLICGTFAAILSSLFDLQQLMNMMSIGTLMAYS…
	>ACYPI000584	MMDDPWYKSTDSLTWALTRKKTDSDDPSKEKLNRVLTFFDLTALCTGSTLGCGVYVLAGAVAKSIAGPAVVLSFAIAAVVSAFSGLCYAEFAGRVPKAGSAYIYSYVAVGEFTAFVIGWNLLIEHLIGTAAMAKAMSNYCDSLLGDPQRRYMTEYFPIHISFLADYPDLAAFVVIVVISLLVAWGVRESSLTNNIFTALNLITICIVIVTGFYKANYSNWSIPKSEIPPEAKGGEGGFLPFGWVGVAAGAAKCFYGFVGFDSIATTGEETKNPKRDIPLAIVAALFLSTIAYCGVATVLTLMWPYYLQDPHAPLRALYENLNMPTLKIIVSVGAIFALCTSLLGAIFPLPRILYAMASDGLIFKFLSNINATTKTPLISTIICGVFAGTLSALFNLEQL…
	>ACYPI005472	MMDDPWYKSTDSLTWALTRKKTDSDEPSKEKLNRVLTFFDLTALGTGSTLGCGVYVLAGAVAKSIAGPAVVLSFAIAAVVSAFSGLCYAEFAGRVPKAGSAYIYSYVAVGEFTAFVIGWNLLIEHLIGTASVAKAMSNYCDSMLGNPQRRYMTEYFPIHIGFLADYPDLASFVVIVIISLLVAWGVRESSFTNNIFTALNLITVCTVIVTGFYKANYSNWSIPKSEIPPEAKGGEGGFLPFGWVGVVAGAAKCFYGFIGFDSIATTGEETKNPKRDIPLAIVASLFLSTLAYCGVATVLTLMWPYYLQDPDAPLPALYENLNMPTIKIIVSGGAIFALCTSLLGAIFPLPRILYAMASDGLLFKFLSNINATTKTPLISTIICGVFAGALSAVFNLEQL…
	>ACYPI009467	MSTKKRGSVGLKKQLGLLEGVAIILGIIFGSGIFISPSGVMNEAGSVGVSLAVWVMCGILSMIGALCYAELGTSIPRSGGDYTYLFEAYGPLPAFLYLWDAMLVFVPTTNAIMGLTFANYVIKPFFPDCDNPDQAVRLLAAAMICFITFINCWNVKATTKIQNVFMFTKISALVLIIVCGGVYLHSNGFSKFTNPWQGSVTDPGKLAVSVYSGIFSYSGWNFLNFMTEELKNPYVNLPRAIYISMPLVTIIYVLANVAYLAVLTPHDMVTTNAIAVTFSHLAMGSFEWVMPLMVALSAFGGLCVNIMTSSRICCVGARYGHFPTFLSYINVERYTPTPALVFLNILSLFMLFTSDVNILITYSSIVEAFFTMLSVSSVLWNRWKRPNTNRPIKVSLWIP…
	>ACYPI003240	MRNSLSNHTLYQTLCRKKTFTEDVEPGKEKLKRVLNIFDLTALGIGATLGCGVYVLAGTVAKSIAGPAVVLSFIVAAIVSSFSGVCYAEFAGRVPKAGSAYIYSYVTVGEFIAFFIGWTLYIEHTIGTASVAKAMTNYLDALLGDPQKRYFKKHFPMHVDFLGEYPDFASFFFVMFIALIVAWGVKKSSTLNKAFTLLNLLTLGTVVVSGFFLGKLSNWFIPKSEIPPGVDGGDGGFSPFGWNGIIAGAARCFYGFIGFDSIATTGEETKDPKRTIPLAIILSLFFVTLAYSSVASVLTLMWPYYDQDPDAPLPVIYENMGMPIIKYMVTCGAVFALMTTLLGCLFPIPRILYAMSSDGLLFKCLSTINEKTKTPVLATMICGIGTGLLSSMFNLEQLV…
	>ACYPI005006	AASVARAWSGFFDSMFDNVIRNTTISVLGELHETLFGKYPDVFAFFVCLLHACILGVGVKTSSYMNSFLTLVNLGVMAVIVVAGYYYGNSDNWSSDGGFMPYGTTGIIAGAATCFYAYVGFDSIATSGEEAKDPAYSIPVATIIAMSVVCTGYVLVSGALTFLVPYWSIVPDAAFPAAFAGLDLNWIKYLVSVGALCGMTTTLFGSLYSLPRCIYAMADDGLVFKFLAKVNKKTQIPIINLAISAFLCALIALFFDLEKLVEFMSIGTLLAYTIVSASVIILRYRPTNRGLVRDSSSLLELPTSQADSFEMDMGGRLKPSYKFLEPFFGEFEPGYIVCVSIGWFTSSTVVLCVYIQYWFNIQHVSWIDGIVLTALGTDLILCQFLIEAHEQNSTELPFM…
	>ACYPI005720	MGVKRKEDGSAVEADVAPAEDDGIELKPKMSLLNGVTVIVGSIIGSGIFISPTGVLENTGSVNASLVVWVLSGVFSMVGAYCYAELGCMISKSGADYAYIMETFGPFIAFMRLWVECMIVRPCSQAIVALTFSLYVLKPMYTDCDPPEESTRLLAACCIVLLTFINCWDVKWATRVQDIFTYAKLLALMVIITTGVYQLYAGHTEHFTFVNTKTEVTSIALSFYSGLFAYNGWNYLNFVIEELKDPIRNLPRAIAISCILVTVVYVFTNIAFYTTLSPQEVLTSEAVAVTFADRLYGPMAWTIPVFVALSTFGAVNGILLTSSRLFYAGACEGQMPQILTMIQINRLTPTPAVICICLLSLIYLQISNIYALINYVGFATWLSIGVSVLCIPVLRFTQP…
	>ACYPI006356	MLRNLQTSHGFNNNNDTNDDDGGDGDGETAGNGKNMLARKLSTKGDTLYLERRVGLFSGVALIVGTMIGSGIFVSPTGLLIRTGSIGLSFVIWAACGAMSLLGALAYAELGTMNPSSGAEYAYLMDAFGPMPAFLFSWISTLILKPSQVAIICLSFAKYAVEAFVDECGSSDFVVKIVAVLSILIITYINCYSVNLATGVQNAFTAAKLVAVFVVVAGGVYKIIQGRTEHFRNYFENTTTSMGDVATAFYSGLWAYDGWNNLNYVTEEIKNPSKNIPKAIYISIPLVTMCYLLVNVAYLTIMSPDEIVRNEAVAVTFGIRALGSIAWVIPLSITISTFGSANGTLFAAGRLCFAASREGHLMHVLSYIHIKKLTPMPSIIFHSIITIVMVASGTINSLI…
	>ACYPI001378	MTSIPKNVKLRRELGLFSAVCLIISVMLGSGIFVSPANALKNTGSVGMCLVIWMSCGLLSLLGAMSYAELGTVVNKSGGEFSFYQSAFADMHKFWGPLPSFIYSWVSIMYVRPAEVAIIILTFAEYFIRPFSILSSMTPETEHTVKKTVSILALGIITFINYTSVKCFIKIQNVFTVCKVTACIVVIGGGVYQLYQGNTKNLMTGFEGTTLSIDTLPIAFYSGLWAYDGWTATTVVSEEIKNPRRNILLSILLAVPFVTMIYVLMNVSYLTVLSVAEMTSVQAVAVEFGTRALGSFSFIIPLGVATATFGCALSVQFGITRLCFAASREGQMLEVFSYVSVKKLTPAPAVVLQGLLTLICLLCGDIVVLIEFASFLVWMFYGISMAALLVMRYTKRDVK…
Myzus persicae	>Mpers-APC1	MLRNLQTSHGFNNNNDTNDDDSGDGDGETAGNGKNMLARKLSTKGDTLYLERRVGLFSGVALIVGTMIGSGIFVSPTGLLIRTGSIGLSFVIWAACGAMSLLGALAYAELGTMNPSSGAEYAYLMDAFGPMPAFLFSWISTLILKPSQVAIICLSFAKYAVEAFVDECGSSEFVVKIVAVLSILIITYINCYSVNLATGVQNAFTAAKLVAVFVVVAGGVYKIIQGRTEHFRNYFENTTTSMGDVATAFYSGLWAYDGWNNLNYVTEEIKNPSKNIPKAIYISIPLVTMCYLLVNVAYLTIMSPDEIVRNEAVAVTFGIRALGSIAWVIPLSITISTFGSANGTLFAAGRLCFAASREGHLMHVLSYIHIKKLTPMPSIIFHSIITIVMVASGTINSLI…
	>Mpers-APC2	MTSIPKNVKLRRELGLFSAVCLIISVMLGSGIFVSPANALKNTGSVGMCLVIWMSCGLLSLLGAMSYAELGTVVNKSGGEFSFYQSAFADMHKFWGPLPSFIYSWVSIMYVRPAEVAIIILTFAEYFIRPFSIWTSMTPETEHTVKKTVSILALGIITFINYTSVKCFIKIQNVFTICKVTACIVVIGGGLYQLYQGNTKNLMTGFEGTTLSIDTLPIAFYSGLWAYDGWTATTVVSEEIKNPQRNILLSILLAVPFVTMIYVLMNVSYLTVLSVAEMTSVQAVAVEFGTRALGSFSFIIPLGVATATFGCALSVQFGITRLCFAASREGQMLEVFSYVSVKKLTPAPAVVLQGLLTLICLLCGDIVVLIEFASFLVWMFYGISMAALLVMRYTKRDVK…
	>Mpers-APC3	MGVKRKEDGSEVEPDVAPAEDDGIELKPKMSLLNGVTVIVGSIIGSGIFISPTGVLENTGSVNASLIVWVLSGVFSMVGAYCYAELGCMISKSGADYAYIMETFGPFIAFMRLWVECMIVRPCSQAIVALTFSLYVLKPMYTDCDPPEESTRLLAACCIVLLTFINCWDVKWXXXMPQILTMIQINRLTPTPAVICICLLSLIYLQISNIYALINYVGFATWLSIGVSVLCIPVLRFTQPDLKRPIKVNMFFPVVYIAATLFVTIIPIIASPVETGYGCLMILTSIPVYGVFIFWKDKPMIFHKIVGCLTRYLQILLMVTTSKTPAKVATRVQDIFTYAKLLALMVIITTGVYQLYAGHTEHFTFVNTKTEVTSIALSFYSGLFAYNGWNYLNFVIEEL…
	>Mpers-APC4	MKEMTIKMNTATSENVKITDSVPEETGDRVRLKKQLGLLEGVAIILGIIFGSGIFISPTGVMIDAGSVGVSLTVWIMCGMLSMIGALCYAELGTSIPRSGGDYTYLFEGFGPLPAFLYLWDAMLVFVPTTNAIMGLTFANYVIKPFFPDCNNPEDAVRLLAAAVICLITFINCWNVKATTKVQNVFMYTKILALVLIIVCGGVYLFSNGYSKFTNPWQGSVTDPGRLAVSVYSGIYSYSGWNYLNFMTEELKNPYVNLPRAIYISMPLVTIIYVLANVAYLAVLTPHDMETTKAIAVTFGHLAMGSFEWIMPLMVALSAFGGLCVHIMTSSRMCFVGARYGHFPTFLSYINVERYTPTPSLVFLNILSLLMLFTSDVAMLITYSSIVEAFFTMLSVSSV…
	>Mpers-APC5	MPGSRHKILSHVFSGFSEKMGRTKVLDIGTQAIETPLKRCLTTFDITLLGIGHMVGAGIYVLIGTVAKEMAGPAIILSFMLAGAASMLAALCYAEFGTRIPKAGSAYVYTYVSVGEFWAFVIGWNIILEHMIGAASVARAWSGFFDSMFDNVIRNTTISVLGELHETLFGKYPDVFAFFVCLLHACILGVGVKTSSYMNSFLTLVNLGVMAVIVVAGYYYGNSDNWSSDGGFMPYGTTGIIAGAATCFYAYVGFDSIATSGEEAKDPAYSIPVATIIAMSVVCTGYVLVSGALTFLVPYWSIVPDAAFPAAFAGLDLNWIKYLVSVGALCGMTTTLFGSLYSLPRCIYAMADDGLVFKFLAKVNKRTQIPLINLAISAFLCALIALFFDLEKLVEFMSI…
	>Mpers-APC6	MTNYLDALLGDPQKRYFKKHLPMHVDFLGEYPDFASFLFVMFIALIVAWGVKKSSSLNKAFTLLNLLTLGTVVASGFFLGKLSNWFIPKSEIPSGVDGGNGGFSPFGWNGIIAGAARCFYGFIGFDSIATTGEETKNPKRTIPLAIILSLFCVTLAYSSVASVLTLMWPYYDQDPDAPLPVIYENMGMPIIKYMVTCGAVFALMTTLLGCLFPIPRILYAMSSDGLLFKCLSMINEKTKTPVLATIISGIGTGLLSSMFNLEQLVEMTSIGTLISYLIVCVCILILRYKNNNTVSQDLDNSEVHIIYKWWNASNTGVTNADSQYVSRVLILTYTFAAFVFCVCMSNVDYCEGTLQLLLTIVIGISIAILLITLLMLCKLPQAVENLSFRVPFVPLVPCL…
	>Mpers-APC7	MFIEHTIGTASAAKAMTNYLDSLLGDPQKRYMKAHFPIHYRFMGEYPDVAAFLFLMFIALVMAWGVRKSSTLNTVFTTFNLLTVGTVIVSGLFFVNISNWNIPKSEIPPGVDGGEGGFAPFGWTGIIAGAARCFYGFIGFESISTTGEETKNPKKTIPLAIVLTLVFVTSAYSIVASVLTLMWPYYDQDPNAPFPVIYENLGLPVIKYMVTCGAVFALFTSLLGCLFPIPRILYAMSCDGLLFEFLSMVNEKTKTPVIATMICGVGAGILSSIFNLEQLVDMTSIGTLVSYLIVCICLLVLRYRDTNVAVQDLYSNSDDCKTYKWYSLLNRKVTDTDTQYVSRVLILIYTFNACVFCISMVNIDCYEGAFQFPLIIAIAVSITVSLLSMLMLYRLPQAI…
	>Mpers-APC8	MGVTSYDRMVVAWGVRKSSTLNNLFTTLNLVTVCTVIVSGFYFANLSNWFIDKSDIPPGVNGGNGGFLPFGWTGMVAGAARCFYGFIGFDSIASTGEETKNPKKTIPLAIVLTLFNVTVAYSSVASVLTLMWPYYDQDPNAPLPVIYENLGMPVLKYLVTGGAVFALFTTLIGCLFPIPRILYAMASDGLLFSFLATINEKTKTPFIAAIICGVCAGLLSTVFNLEQLVDMASIGTLQSYMIVCICVLILRYRNTNLYNPDSDGPEVYTISMWLNVSNTNDTNRDTQYVSRVLITIFTVTACIFCICVVNWDSHQASARLILSFIICLSVIILLVVMLMMNRLPQAIESLPFKLHCLPYICISGLLIYAFYGLKHSIEGVKDQTTKVEEGRNEQKTSN
	>Mpers-APC9	MMDDPWYKSTDSLTWALTRKKSNLDEPSKEKLNRVLTFFDLTALGTGCTLGCGVYVLAGVVAKSIAGPAVVLSFVIAAVVSAFSGLCYAELAGRVPKAGSAYIYSYVAVGEFTAFIIGWNLIIEYVIGTAGVAKAMSNYCDSLLGNPQKRYMTEYFPIHIGFLGSYPDLASFFVIVIVALLVAWGVRESTFTNNIFTAINLLTISTVIVTGFYKANYSNWSIPKSEIPQEAKGGEGGFLPFGWVGVAAGAAKCFYGFIGFDSIATTGEETKNPKRDIPLAIVASLFLSTIAYCGMATVITLMWPYYLQDPDAPLPALYENLGMTTIKIIVSGGAIFAMCTSLLGATFPLPRILYSMASDGLLFKFLSNINSTTKTPLISTIICGVFAGTLAAVFNLEQL…
	>Mpers-APC10	MMDDPWYKSTDSLTWALTRKKSNLDEPSKEKLNRVLTFFDLTALGTGCTLGCGVYVLAGAVAKSIAGPAVVLSFVIAAVVSAFSGLCYAELAGRVPKAGSAYIYSYVAVGEFTAFIIGWNLIVEYLIGTAGVAKAMSNYCDSLLGNPQKRYMTEYFPIHIGFLGSYPDLASFFVIVIVALLVAWGVRESTLTNNIFTAINLITISTVIVTGFYKANYSNWSIPKSEIPPEAKGGEGGFLPFGWVGVATGAAKCFYGFIGFDSIAMTGEETKNPKRDIPLAIIASLFLSTIAYCGVASILTLMWPYYSQDADAPLPALYENLDMPTIKIIVSGGAIFALCTSLLGTLFPLPRILYAMARDGLLFKFMSNINTTTMTPLISTIICGLLAGILAAVFNLEQL…
	>Mpers-APC11	MMKLRETLYRVMFRRKNEDDIEDDQQKKLARVLNLVDLTALGVGSTLGVGVYVLAGNVARIEAGPAVVLSFILAAFASALAGLCYAEFAARVPRAGSAYVYSYVGVGEFVAFVIGWNLILEYVIGTASVAKAFSNYIDALLDYPVKTTMTYLFPMNVSFLADYPDVLSFSLVLLLSIILSWGVRESTMINNVFTVVNLLTVVTVILSGLFKVNSYNWSIPKQDIPKGAKGGEGGFMPFGWAGVTAGAAKCFYGFIGFDSVATTGEEAKKPKRDIPLAIILSLTIITFAYCCISSVLTLMWPYYDQDIDAPFPYVYDQLGWTTLKMIVSSGAIFAMFASLLASMFSMPRILMTMAQDGLMFNMFSIIHPKFKTPVLATLMAGLFAGIITALLNLDQLMNM…
	>Mpers-APC12	MDGSWWNSREKLIQVMSRRKSDDDVLIDQPGKEKLARVLNLVDLTALGVGSTLGVGVYVLAGAVAKTDAGPAVVLSFILAAFASAFAGLCYAEFAARVPKAGSAYVYSYVGVGEFVAFVIGWNLILEYVIGTASVAKGLSNYIDALLEYPMKRTMTELFPMNVSFLSEFPDFLSFSVVLLLSVLLSWGVRESTMINNVFTVVNLLTVATVVITGLFKVNSYNWNIPKKDIPKSARGGEGGFMPFGWAGVTAGAAKCFYGFIGFDTVATTGEEAKKPKRDIPLAIILSLSIITFAYCCISSVLTLMWPYYKQDADAPFPYVYDHLGWTTVKWIVSSGAIFALFTSLIGTMFPLPRILYAMSCDGLLFSMFSDIHPKYQTPLLATLLSGLLAGIMSAIFNL…
	>Mpers-APC13	MELFGDSEMQLCETLERETLWQVIFRRKKEDDVDEPDKNKLARVLNLVDLTALGVGSTLGVGIYVLPGDVARIEAGPSVVLSFVLAAVASAVAGLCYAEFAARVPRAGSAYVYSYVGVGEFVAFVIGWNLILEYVIGTASVAKALSNYIDAILDYPIKTTMTYLFPMNVSFLADYPDMLSFSLVLLLSVILSWGVRESTMINNLFTVVNLLTVIMVIVSGLFKVNLYNWSIPKQDIPKSAKGGEGGFMPFGWAGVTAGAAKCFYGFIGFDSIATTGEEAKKPKRDIPLAIILSLIIITTAYCCISSVLTLMWPYFDQDIDAPFPYVYDQLGWTTLKMIVSSGAIFAMLASLLASMFSMPRILMTMAEDGLIFSMFSTIHPKLRTPLFSTLLSGLFAGII…
	>Mpers-APC14	MLRRKKESDLSTEPTKNQLSRVLGLVDLISLGVGSTLGLGAYVLAGEVAVKFTGPAVVLSFAFAAVASALSGLCYAEFASRVPKAGSAYAFSYVGIGEIVAFLIGWDLILEYSIGCASIARALSGHIDKPLGYKMRRYFEQTFPMNVDFLAPYPDLFSFASILMLTLLIAWGMRESSLLNKIFTVVNLLTVVTVVVTGLFKIDFYNWNIPKENIPLNVKGGEGGFLPFGWSGVFVGAATCFYGFVGFDAIATTGEEAKRPTRDIPLAIVISLSIITLSYCSVAIILTLMWPYYYQDPEAPFPHIYQQMGWHALEWIVTIGAVFALCTNMIGTLFPLPRILYSMASDGLLFHIFSKVDSKTKTPFWGTFICGAFAAILSSLFDLQQLMNMMSIGTLMAYS…
	>Mpers-APC15	MSVPKLPTDFRRDGLALITRMVRTKDLDDLQGESSPTGRFDPHHQTKLKKCLNTIDLTSLGVGSCLGTGMYVVTGLVARRFAGPAVILSFIIAAVASLFSGACYAEFGVRVPNTSGSAYMYSYVTVGEFIAFLIGWNMVLEYLIGTSACACALSASLDSLTNGAISTSVQNYVGFLGKPDILAAGITLLMMVLLAAGVKKSLIFNHLMNAINLAAWVFLMSAGLFYVNLDNWTKNDGFLPNGWGGVFKGAATCFYAFIGFDIIATTGEEAHNPKKSIPLAIMASLVIILVAYVSSSIILTLIVPYTKIDENAALLDMFVQVGAPRCQMIVAAGAMAGLLVSMFGSMFPMPRIIYSMAQDGLLFKSLSQIFPLTGTPVVATVLSGVASAVAALVINLDTL…
	>Mpers-APC16	MAVGKKLNRKKTMAGVVRESSMLDRVLSTTDLTALGVGSTIGVGVYVLPGALSKYVAGPAVVVSFFIAAVASVFAGLCYAELSSRVPRAGSAYSYAYIAVGELAAFIVGWNLLLEYTIGGASIARGMSLYIDSLTNKTMETAFRGLYEIELPYLSEYFDFFAMFIVLVFSVALACGLKDSVRLNNLFTLLNCGIMVLVIIGGSFHIDFKNWSLPQAKVPSWAGEGGFWPYGLQGALQGAATCFYGYVGFDCIAASGEEVKNPQKSLPLAIVLSLFIVFLAYSGVSAVLTLMIPYYAQDANMPLSHAFDVIGWTPLKWIIGVGAVFGMCACMFGSMYPLPRILYAMSNDGLIFKSLGKVHPRFKTPFFGTLFAGIITGFFSALLNLQQLVDMMTIGTLLV…
Drosophila melanogaster	>CG7255	MVRQISPWKVLTRRKNLQADGSEGETKLNRVLGLWDLTALGVGSTLGAGVYVLAGQIAKDQAGPSVMISFAIAALASLLAGVCYAEFGARVPKAGSAYVYSYVCIGEFVAFVIGWNLILEYVIGTASVCRGISLYLDSLLNDTLKYTFAEVAPMNVSFLGSYFDFLAFGLVVVFGVALAFGVETSTMANNFVTCLNIFILGFVIIAGALKADYSNWTVDPSTVSANSTIGSGGFFPFGFEGTLRGAATCFFGFVGFDCIATTGEEVRNPRKNIPKSILLSLLIIFLCYFGVSTVLTLMLPYYIQDVNAPLPYAFEYVGWPVAMWIVTVGGLVGLLASLFGALFPLPRVMYSMAQDGLLFKFLGKVSPRFRVPVTGSIVAALFTAAIAGLFDLSQLVSLL…
	>CG12531	MIACVKFRVPLPPGVSSTTLLPKLIRTKDVKQLQDGNAQPQKPKLTKCLNTLDLTSLGIGSCCGTGMYLVAGMVAQKIAGPGVIISFIIAAIASIFSGACYAEFGVRVPHTSGSAYMYSYVAVGEFVAFIIGWNMILEYLIGTSACACALSSSFDSLTGNAIARTISESIGTIFGKPPDFIAFGITLLMTCVLAMGASKSVIFNHSLNAVNLATWVFVMAAGLFYVDTKTWSEHQGFLPYGWSGVFSGAATCFYAFIGFDIIATTGEEAHNPQKSIPKAIVGSLVVVLIAYVSVSLVLTLVVPYDHINTGAALVQMWSYVNAPKCRAVVAIGATAGLSVAMFGSMFPMPRVIYAMAQDGLIFRQLSQLWHRTNVPGLATIGSGLAAALVALTVRLEILV…
	>CG13248	MPSSRRAILRHILSGICTKMNRTKSVPTDVMETPLNRCLNTFDIALLGIGHMVGAGIYVLTGTVAKEMAGPGIILSFILAGFISMLAALCYAEFGTRVPKAGSAYVYTYISMGEFWAFVIGWNILLEHMLGAASVARAWSGYVDSMLGGWIGNTTLELTGGIHEPGLAQYPDVLAFLVCIVYAAALAGGVKATAVFNSLLTLVNIAVMVLVISVGFWYADGKNWSEAEGGFLPYGVGGVIAGAATCFYAFVGFDSIATSGEEAKNPSVSIPVATVISLFVVTVGYILVSAALTLMIPISEINPAASLPEAFGQLNLSWAKYLISIGALCGMTTTLLGSLFALPRCMYAMASDGLLFSCFGKINPTTQVPLLNLVVSGVMSACLALVFDLAKLVEFMSIG…
	>CG5535	MTAMEEFAEYYGMPSWSVTNAFRVLTRKKPLEDSNESKLAKVLSAFDLTALGIGSTLGVGVYVLAGEVSKQYAGPAVVVSFLIAAIASIFAGLCYAEFGARVPKAGSAYIYSYVTIGEFIAFLIGWNLILEYAIGSASVVKGLSTYLDQLCGNPMSSFLGTHMPLNIEGMGAYPDLFAFVVTILFSLAIAVGAKESTRVNNVFTMLNLGVVLFVIIAGLFKVSSSNWSIPKSQVPEGYGDGGFMPYGVSGIIKGAAVCFYGFIGFDCIATAGEEAKNPKKSIPFAVIVSLAMIFLAYFGVSTVLTMMLPYFEQDEKAPLPHVFRINGWHVAEYVVSIGAMFGLCSSMMGAMFPLPRIVFAMSNDGLLFKFLGDISEKYKTPFKGTMITGMLTGILAAVF…
	>CG11128	MTNLWKALTRRKTEDVNEGESQLARVLNLFDLTALGVGSTLGLGVYVLAGQVAFNIAGPAVTISFLIAAIASAFAGICYAEFAARVPKAGSAYVYSYVTIGEFVAFTIGWNLILEYVIGTASVARGLSGYFDSLINNNMSKALNESMHIDVDFLGDYPDFLSFGMVLLLAAILAFGAKESSFLNNIFTTVNLVTIAIVLVAGAMNANVDNWRIPKKDVPEGFGTGGFMPFGIAGVMAGAAKCFYGFVGFDCIATTGEEAINPKRNIPLSIVVSLIIIFLSYFGVSTVLTMMLPYYKQDKDAPFPHAFDSVEWYTIKWIVTIGAVFALCTSLLGAMFPLPRILYAMGKDGILFKRLSTVNSYTKTPLLATIVSGIFASIMAMLFNLDQLVDMMSIGTLLA…
	>CG1607	METESLNRKNSSRKSSIVNGNGDASAKLTNGDGDGGGDGGGEVTLKAKMSLLNGCTVIVGSIIGSGIFVSPTGVLMYTGSVNLALIVWVISGLFSMVGAYCYAELGTMITKSGADYAYIMETFGPFMAFIRLWIECMIVRPCSQAIVALTFSTYVLKPFFPECTPPEDSARLLAVCCILVLTLINCWDVKWATAVQDIFTYAKLLALFIIIATGVYQLYLGNTQYFTFENTDTKVTSIALSFYSGLFAYNGWNYLNFIIEELKDPVKNLPRAIAISCTLVTIVYVMANVSFYTILSPDEVMGSSAVAVTYAERAFGMLAWTIPVFVALSTFGAVNGILLTSSRLFYAGANNGQMPEILTMIQIQRFTPTPAVLAMALLSMLYLTVSDIFALINYVGFAT…
	>CG9413	MYQHVQPNNTNHIHANGHNVPTKTTSNGTMCANGSLGTEGPEAPETDSSGTGRMRKPLERNGSTQNHVVHLERRLGLFSGVALIVGTMIGSGIFVSPSGLLVRTGSVGVSFIIWLACGVLSLLGALAYAELGTMNTSSGAEWAYFMDAYGPAPAFLFSWVSTLVLKPSQMAIICLSFAQYAVEAFVTECDPPRGVVKMVALVAIVMILFVNCYSVNLGMAVQNVFTAAKLVAVVVVICGGAWKLMQGNTQHLSNAFNGPMPNVGAIATAFYTGLWAYDGWNNLNYVTEEIKNPSKNLPRSIIIGIPLVTLCYALINISYLAAMSPQEMIESEAVAVTFGNRILGALAWLMPLSVTISTFGSANGTLFAAGRLCFAASREGHLLDILSYVHVRRLTPAPG…
	>CG6070	MPAADELQSPSSEMVLLTPSSGNPPSSIAQPAANPAEKAQCREGSAESDSSRVVIKKQLGLLEGVAIILGIIFGSGIFVSPKGVIREVESVGASLVIWVLCGLLSMIGALCYAELGTAIPKSGGDYAYIFEAYGSLPAFLYLWDAMMIFVPTTNAIMGLTFASYVLEPFFGGACEIPKIALQLLAAITICFLTYLNSYYMKVTTKMQNVIMFTKIAALVLIILVGLVWMMMGNVENFTRPFDNTETDPGKMSVAFYSGIFSYAGWNYLNFMTEELRDPYRNLPRAIYISLPLVTGIYVLANVAYLAVLSPSEMIASNAIAVTFGDKILGVFSLIIPLMVAISAFGGLSVHIMTSSRICFVGARNGHMPAILSHISVKSYTPLPSLVFLCFLSIVMLVVS…
	>CG3297	MARVQASDSLIPRQVFEVPPAEPNNSTADSGSQGSGVKLKKQIGLLDGVAIIVGVIVGSGIFVSPKGVLKFSGSIGQSLIVWVLSGVLSMVGALCYAELGTMIPKSGGDYAYIGTAFGPLPAFLYLWVALLILVPTGNAITALTFAIYLLKPFWPSCDAPIEAVQLLAAAMICVLTLINCYNVKWVTRVTDIFTGTKVVALLVIVGAGVWWLFDGNTEHWDNPFSGGLQDPGYIALAFYSGLFSYSGWNYLNFVTEELKDPYRNLPKAICISMPVVTVIYMITNIAYFSVLSPDEILSSDAVAVTFGDKMLGYMSWIMPFAVACSTFGSLNGAIFASSRLFFVGARNGHLPAAISLINVNCLTPVPSLIFLGVLTLLLLFIEDVYVLINYVSYVEALFT…
	>CG12317	MTDRYANGVTTSLVEPTNGCAAPGNPNPADGEEKIVLKRKLTLINGVAIIVGTIIGSGIFIAPTGVFIYTESVGSSLLIWLTCGILSTIGALCYAELGTCITRSGGDYAYLLVSFGPLVGFLRLWIALLIIRPTTQTIVALSFAHYAVKPFFPECDPPQNAVKLLAAICLTLLTTINCLSVKVSMKVQDVFTVGKLLALIMIILSGLYYMATGELENFRNPWEGIYTARNIGYAFYSGLFAFGGWNYLNFVTEELQDPYKNLPRAIWIAMPLVTSIYVLVNLAYFAVVNKPEMLSSLAVAVTFGNRVFGPLAFMVPIFVALSTFGGVNGVLFTSARLFATGAQEGHLPKFFQLFHVKQQTPIPSLIFTCLMSLLMLLTDNVYQLINYFSSVLWLSVVAS…
	>CG9264	MSSGSLLDVLCSGSGARLALGASVISYLIVYNEASAPSLLVGVVLATVYGAMAARCKTSLRSLQMPYVRATNKFDFSCLFLAIWLDALATVCACAALARTLSACLDAMTGGLARILILGRNAPANEPWPDVLGVSVVFLVTGMFMLGLEHSRAFSLILTLGMFGLNAILSAVGWWRGDMLAWSADSYFQPDGISSVFLGTALLTYSFPGDWPQQLRGGRFTATLITGLVSTSLLLTAICLSTVVHYRSQEDYVAVPLFNILDENGFHKLVPASACMLLLTSSAAFLELFPELYGIVVRLATSEWRILSKQISYESSESGNPVLAVFIAGSMCAMLAFACPLQHLSYTLAAGHMGGVFLRALYLLYIPYRPKYMAPSSESSLSYSRLSTAPFAKSSSYSS…
Solute:sodium symporters-outgroup
Acyrthosiphon pisum	>Out_ACYPI001649	MESESNDVELKSVVSDTKRTRFQVNLVDCETPPRLRLDSASSEDNKYKSFRQLTREALPRLDNYRNIMSVHVACRPTLDELHNCDLAEKNMEAHENEPSRPTKKKHEEGWIQGVLIRNLVQIWGLMLFLRVAWVVCTTGLISGIVIILFGGAITTITALSMSAISTNGVLKEGGTYFMISRSLGPEFGACIGVIYSIALAAACAMHMVGFCEMVQIIMKSFNLFILDGEVQDMRILGICLTAALLCATLGGIRSRIQVHAAVLILIIAAILDVFIGAIYGPKTDSEKNQGFIGFSWVAINYNIFKNFETFDDWCKSFWYGFSIFFPAVSGFLAGTNKSGELKDSLRAIPRGSLTSIFISSSIYISIAILVGSTFVDQDPFYKSKFDDPNEHYAVNRTIG…
	>Out_ACYPI007138	MSDHEEIKNERRPWIDQIQSFNELYREEENKIEVSPGIKLGWVKGVLIPCLLSIWGVMLFLRMQWILGQAGIFHSIIIIFIALLIILITTFSLSAISTNGKVKGGGLYFIISRSIGPEIGASIGILLAFANTISAAMNTIGFCLSLKSLLNSRGSTIIDSNLNFRALGVVSIIIMSILCCIGMDREAEVQNALLIAIIVGICNVIIGSINGPQTTLAKASGFTGFNMDTFKQNWYSDYRMEKGVQQSFFTIFAVFFPSVTGIQAGANISGDLKDPSASIPKGTLLSILITITSYIVLIVVPGSVQLREASGNETEFQNGSFLDCSFRNCTKGLYKDNNLMQSISLWPITIYFGCFGATISTALTALISVPKLLQRMGQDDVYPLLKYLAKGYGKSKEPY…
AAAP - arthropod clade expanded in arthropod ancestor
Species	ID	Sequence
Phylloxera caryaefallax	>Pcfal-AAAP1	MSKDKLESNPSHGLSNDSIKVKNLDQRLSIVSIGHSLTAHPTSYIETLLNLLKANIGCGILAMGNAFKNGGLFLSPMLTVFIGIIAVYNQHLLIICSRSVRNKLNLQKNPGFSETVQLSFQLGPQTLRKYSNFFRNSVISFIVITQLGFCCIYILYVSKSIQQIMKWYNLDLGVDLSLLITTIPIMLSSLMRNLKFIARLSALANVFMLTGLSIVLYYCSTELPPIKTRYFINDWLSIPLFFGTIIFSFEGISLVLPLEQEMKNPKRFSSTFGVLNVGMVIVTSLLIVTGFMGYLKFGENVLGSLTLNLPENFILTKFVVISMMFGILSTYTLQFYVPVGIIWPKLEKKIGPFKSPILCEMIFRVLLVFVTFMVADVIPQLELFISLLGAVASTFLALV…
	>Pcfal-AAAP2	MDDKSRKNSGNDVEANTSVLDQQKSESVAKAVHGHPVSEHPTTYCETLMHLLKGNIGCGMLAMGDAFRNGGLLMAPLLTIFIGTVCIYNNHILLNVAHKLKSRLKLEHCPTFSETVELSFATGPKRLQKHAELFRTTVNVFVIITQLGFCCVYILFVSNSIKQFCDEYGKVLDIHIHMVFALIPIMCCAMIRNLKFIAPLSTAANISMAIGLGIILSYCLVDLPPLATRTAVAHWSQIPLFFGTAIYAFEGISLVLPLQLEMKKPNRFASTLGVLNIGMTIVTFIILTMGFVGFWRFGDDVKGSLTLNLPPTLILSKIVVGLMVFAIICTYTLQFYVPVAILWPSVQEKYGPFQSPALAEYLLRAALVLVTFIAAEVIPHLALFISLVGAIASTFLALI…
	>Pcfal-AAAP3	MSVEMNGENLISNVGSKVQSEPNTMTIQTLKVNEDKPLLTGTTTMYNNGNTFISPQSKQMNEKDVPINSTNDVKTKDGLTSSSDCNPLLNRQIENPTSNLDTMIHLLKGNIGTGILAMPDAFRNSGWLVGLICTALLGAICTHCMHVLVRCSHELCIRTQTPSLSFPDVAEYAFEYGPNKTQKFSRLAGKLVNIFLVLTQLGFCCVYFLFVATNLQEVIAHYFFYMSVQSYLVLLLVPMILLNCVKSLKYLTPASLLATVLTIVGLGITFFYLLQGLPQTMSVKAFSSWKQLPLFFGTAVYAFEGIGMILPLENNMLNPEAFGGWTGVLNTAMVIVTCLYTSIGFFGYLRYGDAVKSGSITLNLPGQDILAQSVRAAMALAIFLSYGLQFYVPIGILWP…
	>Pcfal-AAAP4	MPSKMGSKPDLPELESFLLDDKSKMRDTASNKFKNGKHPEKGEIEYFDPFLERNLEHPTTDCDTLTHLLKASLGTGILAMPQAFKCSGLLVGVFATIFVSLVCTFCSYTLVKCAHILYRRTKVTSMSFADVAEVAFANGPSWSRKLSYLSRQVILILLFVTYFGTCCVYTVIIATNFQQVILHYSNIEIDIRYYILMLTLPLILLSYVPNLKYLAPFSTVANLLMGTGLGITFYYLVQNLPAISERPQYGTLETFPAFFSITVFAMEAIGVVMPLENNMKTPKHFLGVFGVLNLGMGGVTIVYIMLGFLGYLQYGEGTKDSITLNLPTADIAAQLAKVFISLAVFFTYGLQFYVCLEIGWNQILGFYEKASMFHNYILRTVLVLASVGVAIAVPSISPF…
	>Pcfal-AAAP5	MGIPVANGVNSKGNNQHEAAVEYDPFEHRDKSKATTDSGALLHLIKSSLGSGILAMPSAFKNSGLIFGLFGTIAIGALCTHCIYLLVICSQILSKRVKKPSLGFAETAAVAFETGPKKFRAWAPFAREFVNAALFATYYFGNTVYVVLVATSFKQVFDNHVAPEYHWPIQVWILMLALPLVPLGLVRTMKVLVPFSAIATTFIMVGLSSTMYFVVVGESFITSKDYKASSNYVAPEPLPSIDSRPWIAPLAHMPLFFATVLFAMEGIGTVLPIENSMKNPQRFLQNFGVLNSSMVLVVTLYTVAGFLGYLRFGPATLGSITLNLPEDIFAELVKIMVALSILFSYGLQFCVPSEIMWKRVEPVLRRRRELQRKRKGIPSAICDLPAISQPSMELDYYTM…
	>Pcfal-AAAP6	LVIVKNKKMDQSPDNNECPTNENKNGNHLQEPEGKLVRSLSSFSSSLAINKDQMKISNFEAAVHIVKSTLGGGFLSMPDAFKNAGLLVGVIGTFILGVAVYNTQSTIVKCAQAVPEAGKDKKTDGQQNSESPAKLDFPETVEFVFLHGARGKFAKWASFFRRFTSVVLFITYYGINVIYICILSSTTQQFARYYLPNGFLKGCSIRYYPSLVSIVVIPLGMIRSMKFLVPLSVAANIFMGIGSSMIFYYLLIADDSGGSVAESVNSTLSTVQVDWISAPISQWPLFIGTVLCAMEGVGTLLHIESAMENPKALIEKPWCTLLKSMVIIVAMNCLMGFFGYLRYGNQVQGSISLSLPENSWLSYSVKLAIALAVLLTYGLQLTVTTDLLWRQIKNKYFDS…
	>Pcfal-AAAP7	MSHHFAAVGDGVPLKSTVGVGIPVSAEDIILQTFDNDDRKLQVCGSMRPIITELDGGKKGSIRTDVADLVLVKYKCSSNGVPVTQTNGSTLPLVSSASKDAELGGYNPFDHRTVQHPTTDMETFIHLLKGSLGTGILAMPLAFLNAGLLFGLVATATIGFVCTYCIHILVKCSHKLCRRMQVPALGFADVAEIAFLAGPPAFQKFAGFFRGLVNTFLTIDLLGCCCVYIVFVSQNLKQVMDIYIFKMNVRWHMLLLLPLLIVMNLIRNLKYLAPFSMIANFLVGTCMCITFWYVFQDVPSAQSLPYMADWHQWPLFFGTAIFALEGIGVVMPLENNMKTPQHFIGCPSVLNFGMAIVVVLYSTVGLFGYMKYGKDTQASITLNLPQTEILAQSVKVMIA…
	>Pcfal-AAAP8	MTDNTTHNSYNIYSCAPKKDSVNQHVTTTTMMDGYDNKGMLRSEMDINGKPVNGVTSINMENLSKVIVLNTSLPDGQPPSEKPNFYNPYQHRDVKHPTSYFDTLIHLLKASLGTGILAMPSAFRNAGYVVGTLGTVIIGILCTYTIHLLVTSSYELCIKRKVPSLTYPACAAAAFEEGPKMTRKFAPFARFITKLFLVLYQIGSSCVYIVFISSNLKAIADNYSSDSIDLRMYMVYMIFPLILICSIRNLKLLAPFSSVANCFSLLSFGLIFYYIFRDLPSLSSREPVGTIKSIPLFFGTVLFAMEAIGMVLPLENEMKNPKKFGSVFGVLNGAMVPITLLYTFIGFFGYLKYGETPNGSITLDLPAAEILAQLVKLMLSISIYICYALSNYVAFDIMW…
	>Pcfal-AAAP9	MGNTSEITILNSNFTNQQATNEKSNFYDPYQHRNVKHPTSNFGTFIHFSKFCIGIGVLAMPSAFRNAGYVVGIVGTLITGFICTYTLHLAFQTSYALCVKKRVPSLSYSACVAAAFEEGPRQTRQFASYAEFMVNFFVVLSLLGSNCVYIVFIGTNIKSVVDEYFTNSIDVKMFMVYLIIPIVLICCVRNLKFLVPLSSVANFFSLLSFGIIFYYVFRDVPSLSSRQPVGAVENIPLFFGTALFAIVAIGMVINKLIGGSRVDSFLLECFLATLTYNIFPLENEMKNPEDFLTTFGVLNTSMLFVTLLFTLVGFFGYLKYGETKNGIITLDLPANEVLPQLVKVLLTVSIYSCYSLCNHVCIDIMWTNLKSKIEKNQHKIWWEYALRLSLVVVTFFLAI…
	>Pcfal-AAAP10	MSETVALTGIGPPENGVKEQKSKSYNVNLMSEESVGLQGTNGTPPYDPHAHRVLEHPTTNGETLIHLIKGSLGTGILAMPSAFNNSGLLIGTVGTMLIGMLCTYCLHVLVRSQYMLCKRRREPILSYPDSMKYALQDGPQFLKFLVPFSALIVDGFLIVYQLGICCVYIMFIGNSLEQVVNVYLPQSDRISERYYMLMILIPLVCIMLIRNLKLLAPFSQVANIITFVGLGIVLVYVFTDLPPISSRPLIGPARTYTLFIGTTLFALEAIGVFLALENNMKTPASFGNVLNVGMTIVTLMYIFMGFFGYVKYGSDAKGSITLNLPADAWLAQTVKLIFAVAIFITYALQAYVPVEILWNTYMKHRIENANKQKMEYLLRIAVVFVTFVLAIAIPLLDLF…
Phylloxera subelliptica	>Psube-AAAP1	MSKDKLESNSSDGLSNDSIKMENLDQRLSVVSISHSLTAHPTSYIETLLNLLKANIGCGILAMGDAFKNGGLFLSPMLTIFIGIIAVYNQHLLIICSRSVRNKLKLQKNPGFSKTVKLSFQLGPQTFRKYSIFFRNTVISFIVITQLGFCCIYILYVSKSIQQIMKWYNVDLGVDLSLLITTVPIMISSLVRNLKFIARLSALANIFMLTGLSVVLYYCSTELPPIKTRYFISDWSSIPLFFGTTIFSFEGISLVLPLEQEMKNSKRFSSTFGVLNVGMVIVTSLLIATGFMGYLKFGEKVLGSLTLNLPENFILTKFVVMSMMFGILSTYTLQFYVPVGIIWPKLEKKIGPFKSPVTCEMIFRILLVFVTFMAAGVIPQLEIFISLLGAVASTFLALV…
	>Psube-AAAP2	MDDKSRKNSGNDVEANTSVLDQQKSETVAKAVHGHPVSEHPTTYCETLMHLLKGNIGCGMLAMGDAFRNGGLLMAPLLTVFIGTVCIYNNHILLNVAHKLKSRLKLEHCPTFSETVELSFATGPKRLQKHAELFRTTVNVFVIITQLGFCCVYILFVSNSIKQFCDEYGKVLDIHIHMIFALIPIMCCAMIRNLKFIAPLSAAANISMAIGLGIILSYCLVDLPPLASRTAVAHWSQIPLFFGTAIYAFEGISLVLPLQLEMKKPNRFASTLGVLNIGMTIVTFIILTMGFVGFWRFGDDVKGSLTLNLPPTLILSKIVVGLMVFAIICTYTLQFYVPVAILWPSVQEKYGPFQSPALAEYLLRAALVLATFIAAEVIPHLALFISLVGAIASTFLALI…
	>Psube-AAAP3	MFYDFCADMSVDMNGENLINNVGSKVQSEPNTMTIHTLKVNEDKPLLTGTATMYNNGNTFPTPQSKHINEKDVPINSTNDVKTKDGLTSSSDCNPLLNRQIENPTSNLDTMIHLLKGNIGTGILAMPDAFRNSGWFVGLICTALLGAICTHCMHVLVRCSHELCIRTQTPALSFPDVAEYAFEYGPNKTQKFSRLAGKLVNIFLVLTQLGFCCVYFLFVATNLQEVIAHYFFYMSVQSYLVLLLVPMILLNCVKSLKYLTPASLLATVLTIVGLGITFFYLLQGLPQTMSVKAFSSWKQLPLFFGTAVYAFEGIGMILPLENNMLNPEAFGGWTGVLNTAMVIVTCLYTSIGFFGYLRYGDAVKSGSITLNLPGQDILAQSVRAAMALAIFLSYGLQFY…
	>Psube-AAAP4	ATNFQQVILHYTKVEVDIRYYILMLTPPLILLSYVPNLKYLAPISTLANLLMASGLGITFYYVVQNLPSISERHHTGTLENFPTFFSITVFAMEAIGMVMPLENNMKTPKHFLGIFGVLNIGMGGITIIYILLGFLGYLQYGDGTKDSITLNLPTADIAAQLAKIFISLAVFFTYGLPFYVSLEIIWKQIQGCYERANMFHNYILRTALVLASVGVAVAVPSISPFIGLIGAFCFSLLGLIAPVLIEFATCWDNITFWMIIRNFVLIVVGFMALIFGTSSSVSEILKLYMSNGTPAGGSTNGTSVVAV
	>Psube-AAAP5	MGIPVANGVNTKANSQHEAAVEYDPFEHRDKSKATTDSGALLHLIKSSLGSGILAMPSAFKNSGLIFGLFGTIAIGALCTHCIYLLVICSQILAKRVKKPSLGFAETAAVAFETGPKKFRAWAPFAREFVNAALFATYYFGNTVYVVLVATSFKQVFDNHVGPEYHWPIQVWILMLALPLVPLGLVRTMKVLVPFSAIATTFIMVGLASTMYYVVVGESFITSKDYKASSNYIAAEPLPSIDSRPWIAPLAHWPLFFSTVLFAMEGIGTVLPIENSMKNPQRFLQNFGVLNSSMVLVVALYTVAGFLGYLRFGPATLGSITLNLPEDIFAELVKIMVALSILFSYGLQFCVPSEIMWKRIEPVLRRRRELQRKRKGIPSAICDLPVISQPSMELDYYTM…
	>Psube-AAAP6	MDQVPDKNECPADENKNGDHPQEPETKLKRSLSTFSSSLAINEDQMKISNFEAAVHIVKSTLGGGFLSMPDAFKNAGLLVGVIGTFILGVAIHNTQSTIIKCAQEVSVVGKDKKSNGQQNQELSAKLDFPETVEQVFLHGARGKFAKWASFVRRFTSIILFITYYGINVIYICILSSTTQQFARYYFPHGFLQGCSIRYYPSLVSIVVIPLGMIRSMKFLVPLSIAANIFMGIGSSMIFYYLLIADKSRNTVSRPVNSTLTSVQVDWISAPVSQWPLFIGTVLCAMEGVGTLLHIESAMENPKALLEKPWCTLLKSMVIIVIMNCMMGFFGYLRYGNQVQGSISLSLPENSWLSYSVKLAIALAVLLTYGLQLTVTTDLLWRQIKNKYFVSVDSSAEDG…
	>Psube-AAAP7	MTDNTTHNSYNIYSCAPKKDSINHQHVTTTTTTTMDGYDNKGMLRSELDINGKPVNGVTSINMENLSKVIVLNTSLPNGQPPSEKPNFYNPYQHRDVKHPTSYFDTLIHLLKASLGTGILAMPSAFRNAGYVVGTLGTIIIGILCTYTIHLLVTSSYELCIKRKVPSLTYPGCAAAAFEEGPKMTRKFAPFARFITKLFLVLYQIGSSCVYIVFISSNLKAIADNYSNDSIDIRMYMVYIIVPLILICSIRNLKLLAPFSSVANCFSLLSFGLIFYYIFRDLPSLSSREPVGTIKSIPLFFGTVLFAMEAIGMVLPLENEMKNPKKFGSVFGVLNGAMVPITLLYTFIGFFGYLKYGETPNGSITLDLPAAEILAQLVKLMLSISIYICYALSNYVAFD…
	>Psube-AAAP8	MGNKSERTILNSSFTNHEAMNEKSNLYSPYEHRNVKHPTSNFGTFIHFSKFCIGIGVLAMPSAFRNAGYVVGIVGTLITGFICTYTLHLAFQTSYALCVKKRVPSLTYSACVAAAFEEGPRPTRKFAPFAEFMVKFFVVLSLMGSNCVYIVFIGTNIKSVVDEYFTNSIDVKMYMIYLIVPIVLICCVRNLKFLVPLSSVANFFSLLSFGIIFYYVFRDVPSLSSRQPIGAVENIPLFFGTALFAIVAIGMIFPLENEMKNPEDFLTTCGVLNTSMLFVTLLFTLVGFFGYLKYGETKNGIITLDLPPNDMLPQLVKVLLTVSIYSSYSLCNHVSIDIMWTYLKSKIEKNHNQIWWEYALRLTFVVVTFFLAIAVPNLEYLISLIGAFSSAMGIAFPAI…
	>Psube-AAAP9	MTETVALTGIGPPENGIKEQKSKSYNVNLMSEDGVALQGTNGTPPYDPHAHRVLEHPTTNGETLIHLIKGSLGTGILAMPSAFNNSGLLIGTVGTMLIGILCTYCLHVLVRSQYILCKRRREPILSYPDSMKYALQDGPQFLKFLVPFSALIVDGFLIVYQLGICCVYIMFIGNSLKQVVNVYLPESNQISERYYMLMILIPLVCIMLIRNLKLLAPFSQVANIITFIGLGIVLLYVFTDLPPISSRPLIGEPRTYTLFIGTTLFALEAIGVFLALENNMRTPASFGSVLNVGMTIVTLMYIFMGFFGYVKYGSAAEGSITLNLPADAWLAQTVKLIFAVAIFITYALQAYVPVEILWNTYMKQRIENANKQKMEYLLRIGVVFVTFVLAVAIPLLDLF…
Phylloxera caryaemagna	>Pcmag-AAAP1	MSKDKLESNSSDGLSNDSIKMENLDQRLSVVSISHSLTAHPTSYIETLLNLLKANIGCGILAMGDAFKNGGLFLSPMLTIFIGIIAVYNQHLLIICSRSVRNKLNLQKNPGFSKTVKLSFQLGPQTFRKYSIFFRNTVISFIVITQLGFCCIYILYVSKSIQQIMKWYNVDLGVDLSLLITTVPIMISSLVRNLKFIARLSALANIFMLTGLSVVLYYCSTELPPIKTRYFISDWSSIPLFFGTTIFSFEGISLVLPLEQEMKNSNRFSSTFGVLNVGMVIVTSLLIATGFMGYLKFGEKVLGSLTLNLPENFILTKFVVISMMFGILSTYTLQFYVPVGIIWPKLEKKIGPFKSPVTCEMIFRILLVFVTFMAADVIPQLEIFISLLGAVASTFLALV…
	>Pcmag-AAAP2	MDDKSRKNSGNDVEANTSVLDQQKSETVAKAVHGHPVSEHPTTYCETLMHLLKGNIGCGMLAMGDAFRNGGLLMAPLLTVFIGTVCIYNNHILLNVAHKLKSRLKLEHCPTFSETVELSFATGPKRLQKHAELFRTTVNVFVIITQLGFCCVYILFVSNSIKQFCDEYGKVLDIHIHMVFALIPIMCCAMIRNLKFIAPLSAAANISMAIGLGIILSYCLVDLPPLASRTAVAHWSQIPLFFGTAIYAFEGISLVLPLQLEMKKPNRFASTLGVLNIGMTIVTFIILTMGFVGFWRFGDDVKGSLTLNLPPTLILSKIVVGLMVFAIICTYTLQFYVPVAILWPSVQEKYGPFQSPALAEYLLRAALVLATFIAAEVIPHLALFISLVGAIASTFLALI…
	>Pcmag-AAAP3	MSVDMNGENLINNVGSKVQSEPNTMTIQTPKVNEDKPLLTGTATMYNNGNTFPSPQSKHINEKDLPINSTNDVKTKDGLTSSSDCNPLLNRQIENPTSNLDTMIHLLKGNIGTGILAMPDAFRNSGWFVGLICTALLGAICTHCMHVLVRCSHELCIRTQTPALSFPDVAEYAFEYGPNKTQKFSRLAGKLVNIFLVLTQLGFCCVYFLFVATNLQEVIAHYFFYMSVQSYLVLLLVPMILLNCVKSLKYLTPASLLATVLTIVGLGITFFYLLQGLPQTMSVKAFSSWKQLPLFFGTAVYAFEGIGMILPLENNMLNPEAFGGWTGVLNTAMVIVTCLYTSIGFFGYLRYGDAVKSGSITLNLPGQDILAQSVRAAMALAIFLSYGLQFYVPIGIIWP…
	>Pcmag-AAAP4	MTSKMDSKPDLPELEKFLLDDKSKIKGTACNKTKSGKNSEKEEIEYFDPFLERNLEHPTTDCDTLTHLLKASLGTGILAMPQAFKCSGLLVGIFATIFVSLVCTYCSYTLVKCAHILYRRTKVTSMSFADVAEVAFANGPWWSRKLSYLSR
	>Pcmag-AAAP5	MPSKMGSKPDLPELESFLLDDKSKMRDTASNKFKNGKHPEKGEIEYFDPFLERNLEHPTTDCDTLTHLLKASLGTGILAMPQAFKCSGLLVGVFATVFVSLVCTFCSYTLVKCAHILYRRTKVTSMSFADVAEVAFANGPSWSRKLSYLSRQVILILLFVTYFGTCCVYTVIIATNFQQVILHYTNVEVDIRYYILMLTLPLILLSYVPNLKYLAPFSTLANLLMATGLGITFYYLLQNLPAISERPQYGTLETFPAFFSITVFAMEAIGVVMPLENNMKTPKHFLGVFGVLNLGMGGVTIVYILLGFLGYLQYGEGTKDSITLNLPTEDIAAQLAKVFISLAVFFTYGLQFYVCLEIGWNQILGCYEKASMFHNYILRTVLVLASVGVAIGVPSISPF…
	>Pcmag-AAAP6	MESPPAYNNEHYKKRTVSSYSLDYVPPSTNLIMNGSSTTRLTEEDSVGEHPFTISASTMGIPVANGVNTKANNQHEAAVEYDPFEHRDKSKATTDSGALLHLIKSSLGSGILAMPSAFKNSGLIFGLFGTIAIGALCTHCIYLLVICSQILAKRVKKPSLGFAETAAVAFETGPKKFRAWAPFAREFVNAALFATYYFGNTVYVVLVATSFKQVFDNHVGPEYHWPIQVWILMLALPLVPLGLVRTMKVLVPFSAIATTFIMVGLASTMYYVVVGESFITSKDYKASSNYIAAEPLPSIDSRPWIAPLAHWPLFFSTVLFAMEGIGTVLPIENSMKNPQRFLQNFGVLNSSMVLVVALYTVAGFLGYLRFGPATLGSITLNLPEDIFAELVKIMVALSI…
	>Pcmag-AAAP7	MDQVPDKNECPANENKNGDHPQEPERKLKRSLSTFSSSLAINKDQMKISNFEAAVHIVKSTLGGGFLSMPDAFKNAGLLVGVIGTFILGVAIHNTQSTIIKCAQEVSVVGKDKKTNGLQNQELSAKLDFPETVEQVFLHGARGKFAKWASFVRRFTSIILFITYYGINVIYICILSSTTQQFARYYFPHGFLQGCSIRYYPSLVSIVVIPLGMIRSMKFLVPLSIAANIFMGIGSSMIFYYLLIADKSRNSVSGSINSTLSSVQVDWISAPVSQWPLFIGTVLCAMEGVGTLLHIESAMENPKALLEKPWCTLLKSMVIIVIMNCMMGFFGYLRYGNQVQGSISLSLPEDSWLSYSVKLAIALAVLLTYGLQLTVTTDLLWRQIKNKYFVSVDFSAEDG…
	>Pcmag-AAAP8	MSHHFAAVGDGVPLKSTVGVGIPVSAEDIILQTFDNDDRKLQVCGSMRPIITELDGGKKGSIRTDVADLVLVKYKCSSNGVPVTQTNGSTLPLVSSTSKDAELGGYNPFDHRTVQHPTTDMETFIHLLKGSLGTGILAMPLAFLNAGLLFGLVATATIGFVCTYCVHILVKCSHKLCRRMQVPALGFADVAEIAFLAGPPAFQKFAGLFRGLVNTFLTIDLLGCCCVYIVFVSQNLKQVMDIYVFEMNVRWYMLLLLPLVIVMNLIRNLKYLAPFSMIANFLVGTCMCITFWYVFQDVPSAKSLPYMADWHQWPLFFGTAIFALEGIGVVMPLENNMKTPQHFIGCPSVLNFGMAIVVVLYSTVGLFGYMKYGKDTQASITLNLPQNEILAQSVKVMIA…
	>Pcmag-AAAP9	MTDNTTHNSYNIYSCAPKKDSINHQHVTTTTTTTMDGYDNKGMLRSELDINGKPVNGVTSINMENLSKVIVLNTSLPNGQPPSEKPNFYNPYQHRDVKHPTSYFDTLIHLLKASLGTGILAMPSAFRNAGYVVGTLGTIIIGILCTYTIHLLVTSSYELCIKRKVPSLTYPGCAAAAFEEGPKMTRKFAPFARFITKLFLVLYQIGSSCVYIVFISSNLKAIADNYSNDSIDIRMYMVYIIVPLILICSIRNLKLLAPFSSVANCFSLLSFGLIFYYIFRDLPSLSSREPVGTIKSIPLFFGTVLFAMEAIGMVLPLENEMKNPKKFGSVFGVLNGAMVPITLLYTFIGFFGYLKYGETPNGSITLDLPAAEILAQLVKLMLSISIYICYALSNYVAFD…
	>Pcmag-AAAP10	MGNKSERTILNSSFTNHEAMNEKSNLYSPYEHRNVKHPTSNFGTFIHFSKFCIGIGVLAMPSAFRNAGYVVGIVGTLITGFICTYTLHLAFQTSYALCVKKRVPSLTYSACVAAAFEEGPRPTRKFAPFAEFMVKFFVVLSLMGSNCVYIVFIGTNIKSVVDEYFTNSIDVKMYMIYLIVPIVLICCVRNLKFLVPLSSVANFFSLLSFGIIFYYVFRDVPSLSSRQPIGAVENIPLFFGTALFAIVAIGMIFPLENEMKNPEDFLTTCGVLNTSMLFVTLLFTLVGFFGYLKYGETKNGIITLDLPPNDVLPQLVKVLLTVSIYSCYSLCNHVSIDIMWTYLKSKIEKNHYQIWWEYALRLTFVVVTFFLAIAVPNLEYLISLIGAFSSAMGIAIPAI…
	>Pcmag-AAAP11	MTETVALTGIGPPENGIREQKSKSYNVNLMSEDGVALQGTNGTPPYDPHAHRVLEHPTTNGETLIHLIKGSLGTGILAMPSAFNNSGLLIGTVGTMLIGILCTYCLHVLVRSQYILCKRRREPILSYPDSMKYALQDGPQFLKFLVPFSALIVDGFLIVYQLGICCVYIMFIGNSLKQVVNVYLPESNQISERYYMLMILIPLVCIMLIRNLKLLAPFSQVANIITFIGLGIVLLYVFTDLPPISSRPLIGEPRTYTLFIGTTLFALEAIGVFLALENNMRTPASFGSVLNIGMTIVTLMYIFMGFFGYVKYGSAAEGSITLNLPADAWLAQTVKLIFAVAIFITYALQAYVPVEILWNTYMKQRIENANKQKMEYLLRIGVVFVTFVLAVAIPLLDLF…
Phylloxera foveola	>Pfovl-AAAP1	MSKDKLESNSSDRLSNNSIKMENFDQRLSVVSISHSLATHPTSYIETLLNLLKANIGCGMLAMGDAFKNGGLFLSPILTIIIGIIAVYNQHLLIICSRSVRDKLNLQKTPGFSKTVKLSFQLGPQTFRKYSIFFRNIAISFIVITQLGFCCIYILYVSKSIQQMVKWYNKDLGVDLSLLITTIPIMISSLLRNLKFIARLSAIANIFMLTGLLVVLYYCSTDLPPIKTRYLVSDWSSIPLFFGTTIFSFEGISLVLPLEQEMKNPKRFSSTFGVLNVGMVIVSSLLIVIGFMGYLKFGERVLGSLTLNLPENFILTKFVVISMMFGILSTYTLQFYVPIGIIWPKLEKKIGPFKSPVLSEMVFRILLVFVTFMAADVIPQLELFISLLGAVASTFLALV…
	>Pfovl-AAAP2	MDDKSRKNSGNDVEANTSVLDQQKSETVAKAVHGHPVSEHPTTYCETLMHLLKGNIGCGMLAMGDAFRNGGLLMAPLLTVFIGTVCIYNNHILLNVAHKLKSRLKLEHCPTFSETVELSFATGPKRLQKHAELFRTTVNVFVIITQLGFCCVYILFVSNSIKQFCDEYGKVLDIHIHMVFALIPIMCCAMIRNLKFIAPLSTAANISMAIGLGIILSYCLVDLPPLATRTAVAHWSQIPLFFGTAIYAFEGISLVLPLQLEMKKPNRFASTLGVLNIGMTIVTFIILTMGFVGFWRFGDDVKGSLTLNLPPTLILSKIVVGLMVFAIICTYTLQFYVPVAILWPSVQEKYGPFQSPALAEYLLRAALVLATFIAAEVIPHLALFISLVGAIASTFLALI…
	>Pfovl-AAAP3	MSVEMNGENLINNVGSKVQSEQNTMTIQTPKVNEDKPLLTGSTTMYNNGNTFLSPQSNNLNEKNAPINSTNDVKTKNGITSSSDCNPLLNRQIENPTSNLDTMIHLLKGNIGTGILAMPDAFRNSGWFVGLLCTALLGAICTHCMHVLVRCSHELCIRTQTPSLSFPDVAEYAFEYGPNKTQKFSRLAGKLVNVFLVLTQLGFCCVYFLFVATNLQEVIAHYFFYMSVQSYLVLLLVPMILLNCVKSLKYLTPASLLATILTVVGLGITFFYLLQGLPKTMSVKAFSSWKQLPLFFGTAVYAFEGIGMILPLENNMLNPEAFGGWTGVLNTSMVIVTCLYTSIGFFGYLRYGDAVKSGSITLNLPGQDILAQSVRAAMALAIFLSYGLQFYVPIGIIWP…
	>Pfovl-AAAP4	MPSKMGSKPDLPELESFLLDDKSKMRDTGSNKFKNGKHPEKGEIEYFDPFLERNLEHPTTDCDTLTHLLKASLGTGILAMPQAFKCSGLLVGVFATVFVSLVCTFCSYTLVKCAHILYRRTKVTSMSFADVAEVAFANGPSWSRKLSYLSRQVILVLLFVTYFGTCCVYTVIIATNFQQVILHYTNVEIDIRYYILMLTLPLILLSYVPNLKYLAPFSTLANLLMATGLGITFYYLMQNLPAISERPQYGTLETFPAFFSITVFAMEAIGVVMPLENNMKTPKHFLGVFGVLNLGMGGVTIVYILLGFLGYLQYGEGTKDSITLNLPTADIAAQLAKVFISLAVFFTYGLQFYVCLEIGWNQILGCYEKASMFHNYILRTVLVLASVGVAIAVPSISPF…
	>Pfovl-AAAP5	MGSNPDLPELEKFLLDDKSKIKGTACNKIKKGKNSEKEEIEYFDPFLERNLEHPTSDCDTLTHLLKASLGTGILAMPQAFKCSGLLVGIFATIFVSLVCTYCSYTLVKCAHILYRRTKVTSLSFADVAEVAFANGPSWSRKLSYL
	>Pfovl-AAAP6	MGIPVANGTNTKGNQQHEAAVEYDPFEHRDKSKATTDSGALLHLIKSSLGSGILAMPSAFKNSGLIFGLFGTIAIGALCTHCIYLLVICSQILAKRIKKPSLGFAETAAVAFETGPKRFRAWAPFAREFVNAALFATYYFGNTVYVVLVATSFKQVFDNHVGPEYHWPIQVWILMLALPLVPLGLVRTMKVLVPFSAIATTFIMVGLSSTMYFVVVGESFITSKDYKASSAYIAPEPLPSIDSRPWIAPLAHMPLFFSTVLFAMEGIGTVLPIENSMKNPQRFLQNFGVLNSSMVLVVALYTIAGFLGYLRFGPATLGSITLNLPEDIFAELVKIMVALSILFSYGLQFCVPSEIMWKRIEPVLRRRRELQRKRKGIPSAICDLPVISQPSMELDYYTM…
	>Pfovl-AAAP7	MNQALDNKECPTNGNQNGNHPQEPEGRLRRSLPSLSSSLAINKDQMKISNFEAAVHIVKSTLGGGFLSMPDAFKNAGLLVGVVGTFILGVAVYNTQSTIVRCAQAVPEAGKDRKTNGQQTSGSPSKLDFPETVEYVFLNGARGKFAEWASLVRRFTSVVLFITYYGINVIYICILSSTTQQFSRYYFPNGFLQGCSIRYYPSLVSIVVIPLGMIRSMKFLVPLSIAANIFMGIGSSMIFYYLIIADRVSSSSGSNDAESFNSTLSTVEIDWISAPVSQWPLFIGTVLCAMEGVGTLLHIESAMENPKALLEKPWCTLLKSMVIIVVMNCSMGFFGYLRYGNQVQGSISLSLPENSWLSYSVKLAIALAVLLTYGLQLTVTTDLLWRQINNKYFDSDDDF…
	>Pfovl-AAAP8	MSRHFAAVGDGVPLKSTGSMRPIITELDGGKKGSIRTDVADLVLVKYKCSSNGVPVTQTNGSTLPLVSSTSKDAELGGYNPFDHRTVQHPTTDMETFIHLLKGSLGTGILAMPLAFMNAGLLFGLIATATIGFVCTYCVHILVKCSHKLCRRMQVPALGFADVAEIAFLAGPPAFQKFAGLFRGLVNTFLTIDLLGCCCVYIVFVSQNLKQVMDIYVFEMNVRWYMLLLLPLVIVMNLIRNLKYLAPFSMIANFLVGTCMCITFWYVFQDVPSAKSLPYMADWHQWPLFFGTAIFALEGIGVVMPLENNMKTPQHFIGCPGVLNFGMAIVVVLYSTVGLFGYMKYGEATQASITLNLPQNDILAQSVKVMIAVAILLTYSLQFYVPFEIVWKSTKHRFT…
	>Pfovl-AAAP9	MTDNTTHNNYNIYSCAPNKKDSINQHVTTAATMDGYDNKGMLRSELDINGKPVNGVTSINMENLSKVIVLNTSLPNGPPPSEKPNFYNPYQHRDVKHPTSYFDTLIHLLKASLGTGILAMPSAFRNAGYVVGTLGTIIIGILCTYTIHLLVTSSYELCIKRKVPSLTYPGCAAAAFEEGPKMTRKFAPFARFITKLFLVLYQIGSSCVYIVFISSNLKAIADNYSNDSIDIRMYMVYMIVPLILICSIRNLKLLAPFSSVANCFSLLSFGLIFYYIFRDLPSLSSREPVGTIKSIPLFFGTVLFAMEAIGMVLPLENEMKNPKKIRKCVWCSQRRHGTNNTSLYFHWVLRILKIR
	>Pfovl-AAAP10	MGNKSERTILNSNFTNQEATNEKSNYYNPFQHRNVKHPTSNFGTFIHFSKFCIGIGVLAMPSAFRNAGYVVGIVGTLITGFICTYTLHLAFQTSYALCVKKRVPSLTYSACVAAAFEEGPRQTRKFAPFAEFTVNIFVVLSLLGSNCVYIVFIGTNIKSVVDEYFTNSIDVKMYMIYLIVPIALICCVRNLKFLVPLSSVANFFSLLSFGIIFYYVFRDVPSLSSRQPVGAVENIPLFFGTALFAIVAIGMIFPLENEMKNPEDFRTTFGVLNTSMLFVTLLFTLVGFFGYLKYGETKNGIITLDLPANEVLPQLVKILLTVSIYSCYSLCNHVSIDIMWKHLKSKIEKNQHKIWWEYALRLSLVVVTFFLAIAVPNLEYLISLIGAFSSAMGIALPAI…
	>Pfovl-AAAP11	MTETVALTGIGPPENGIKEQKSRSYNVNLMSEDNVALQGSNGTPPYDPHAHRVLKHPTTNGETLIHLIKGSLGTGILAMPSAFNNSGLLIGTVGTMLIGILCTYCLHVLVRSQYILCKRRREPILSYPDSMKYALQDGPQFLKFLVPFSALIVDGFLIVYQLGICCVYIMFIGNSLKQVVNVYLPESNQISERYYMLMILIPLVCIMLIRNLKLLAPFSQVANIITFIGLGIVLLYVFTDLPPVSSRPLIGEPRTYTLFIGTTLFALEAIGVFLALENNMRTPASFGNVLNVGMTIVTLMYIFMGFFGYVKYGSAAEGSITLNLPADAWLAQTVKLIFAVAIFITYALQAYVPVEILWNTYMKQRIENANKQKMEYLLRIAVVFVTFVLAVAIPLLDLF…
Phylloxera foveata	>Pfova-AAAP1	MSKNKLESNSSDGLPNDSIRMEKLDQRLSVVSISHSLTAHPTSYIETLLNMLKANIGCGMLAMGDAFKNGGLFLSPILTIFIGIIAVYNQHLLIICSRSVRDKLKLQKNPGFSKTVKLSFQLGPQTFRKYSIFFRNIAISFIVITQLGFCCIYILYVSKSIQQVMKWYNKDLGVDLSLLITTVPIMISS
	>Pfova-AAAP2	IITQLGFCCVYILFVSNSIKQFCDEYGKVLDIHIHMVFALIPIMCCAMIRNLKFIAPLSTAANISMAIGLGIILSYCLVDLPPLATRTAVAHWSQIPLFFGTAIYAFEGISLVLPLQLEMKKPNRFASTLGVLNIGMTIVTFIILTMGFVGFWRFGDDVKGSLTLNLPPTLILSKIVVGLMVFAIICTYTLQFYVPVAILWPSVQEKYGPFQSPALAEYLLRAALVLATFIAAEVIPHLALFISLVGAIASTFLALIFPPICHMVVWKEEGFGAYKWKLQMDIITIILGLLGFVTGTYFSLHDIIVAFSKDFGFHQ
	>Pfova-AAAP3	MSVEMNGENLINNVGSKVQSEQNTMTIQTPKVNEDKPLLTGTTTMYNNGSTFLSPQANHVNEKNTPINATNDVKTKDGITSSSDCNPLLNRQIENPTSNLDTMIHLLKGNIGTGILAMPDAFRNSGWFVGLICTALLGAICTHCMHVLVRCSHELCIRTQTPSLSFPDVAEYAFEYGPNKTQKFSRLAGKLVNIFLVLTQLGFCCVYFLFVATNLQEVIAHYFFYMSVQSYLVLLLVPMILLNCVKSLKYLTPASLLATILTVVGLGITFFYLLQGLPKTMSVKAFSSWKQLPLFFGTAVYAFEGIGMILPLENNMLNPEAFGGWTGVLNTAMVIVTCLYTSIGFFGYLRYGDAVKSGSITLNLPGQDILAQSVRAAMALAIFLSYGLQFYVPIGIIWP…
	>Pfova-AAAP4	IIATNFQQIILHYTKVEVDIRYYILMLTPPLILLSYVPNLKYLAPISTLANLLMASGIGITFYYLVQNLPAVSERHQYGTLDNFPAFFSITVFAMEAIGIVMPLENNMKKPKHFLGIFGVLNLGMGSITIVYILLGFLGYLQYGDGTKDSITLNLPTADITAQLAKVFISLAVFFTYGLPFYVTLEIIWKQIQGYYKGANMFHNYILR
	>Pfova-AAAP5	MPSKMGSKPDLPELESFLLDDKSKMRDTGSNKFKNGKHPEKGDIEYFDPFLERNLEHPTTDCDTLTHLLKASLGTGILAMPQAFKCSGLLVGVFATVFVSLVCTFCSYTLVKCAHILYRRTKVTSMSFADVAEVAFANGPSWSRKLSYLSRQVILILLFVTYFGTCCVYTVIIATNFQQVILHYTNVEIDIRYYILMLTLPLILLSYVPNLKYLAPFSTLANLLMATGLGITFYYLVQNLPAISERPQYGTLETFPAFFSITVFAMEAIGVVMPLENNMKTPKHFLGVFGVLNLGMGGVTIVYILLGFLGYLQYGEGTKDSITLNLPTADIAAQLAKVFISLAVFFTYGLQFYVCLEIGWNQILGCYEKASMFHNYILRTLLVLASVGVAIAVPSISPF…
	>Pfova-AAAP6	MDNPPAYNEHYKKRTVSSYSLDYVPSSTNLIMNGSSTAKLTEEDCSAAVGEYPFTISASTMGIPVANGTNAKGGQQQHEAVEYDPFEHRDKSKATTDSGALLHLIKSSLGSGILAMPSAFKNSGLIFGLFGTIAIGALCTHCIYLLVICSQILAKRIKKPSLGFAETAAVAFETGPKRFRAWAPFAREFVNAALFATYYFGNTVYVVLVATSFKQVFDNHVGPEYHWPIQVWILMLALPLVPLGLVRTMKVLVPFSAIATTFIMVGLSSTMYFVVVGESFITSKDYKASSAYVAPEPLPSIDSRPWIAPLAHMPLFFSTVLFAMEGIGTVLPIENSMKNPQRFLQNFGVLNSSMVLVVTLYTIAGFLGYLRFGPATLGSITLNLPEDIFAELVKIMVAL…
	>Pfova-AAAP7	MNQAPDNKDSPTNNENHNGNHPQEPERRLTRSLSTFSSSLAINKDQMKISNFEAAVHIVKSTLGGGFLSMPDAFKNAGLLVGVVGTFVLGAAVYNTQSTIVRCAQAVPGAGGEDKKTNGQRSSESPAKLDFPETVEYVFLNGARGKFAEWASFVRRFTSVVLFITYYGINVIYICILSSTAQQFARYYFPNGFLQGCSIRYYPSLVSIVVIPLGMIRSMKFLVPLSVAANIFMGVGSCMIFYYLLIADRVSSSSSDAQSVNSTLSTVEIDWISAPVSQWPLFIGTVLCAMEGVGTLLHIESAMENPKALLEKPWCTLLKSMVIIVVMNCTMGFFGYLRYGNQVQGSISLSLPENSWLSYSVKLAIALAVLLTYGLQLTVTTDLLWRQIKNNYFDSDDTI…
	>Pfova-AAAP8	DHPQEPETKMKLSLSTFSSSLAINKDQMKISNFEAAVHIVKSTLGGGFLSMPDAFKNAGLLVGVIGTFILGVAIHNTQSTIIKCAQEVSVVGKDKKTNGQQNQELSAKLDFPETVEQVFLHGARGKFAKWASFVRRFT
	>Pfova-AAAP9	MSHHFAAVGDGVPLKSTVGVGIPVSAEDIILQTFDNDDRKLQGSMRPIITELDGGKKGSIRTDVADLVLVKYKCSSNGVPVTQTNGSTLPLVSSTSKDAELGGYNPFDHRTVQHPTTDMETFIHLLKGSLGTGILAMPLAFMNAGLLFGLVATATIGFVCTYCVHILVKCSHKLCRRMQVPALGFADVAEIAFLAGPPAFQKFAGLFRGLVNTFLTIDLLGCCCVYIVFVSQNLKQVMDIYVVEMNVRWYMLLLLPLVIVMNLIRNLKYLAPFSMIANFLVGTCMCITFWYVFQDVPSAKSLPYMADWHQWPLFFGTAIFALEGIGVVMPLENNMKTPQHFIGCPSVLNFGMAIVVVLYSTVGLFGYMKYGKDTQASITLNLPQNEILAQSVKVMIAVA…
	>Pfova-AAAP10	MVPITLLYTFIGFFGYLKYGETPNGSITLDLPAAEILAQLVKLMLSISIYICYALSNYVAFDIMWKSLETKMEKNEYKIWWEYAFRISIVLVTFFLAVAIPNLEHLISLIGAFCLSTVGIALPAIINFLTFLDVYRKEGCLRFSLFILRNFLIVLIAIFAFIIGVSTSIKDIITHME
	>Pfova-AAAP11	MGNKSERAILNSNFTNQKATDDKSNFYNPYHHRNVKHPTSNFGTFIHFSKFCIGIGVLAMPSAFRNAGYAVGIVGTLITGFICTYTLHLAFQASYALCVKKRVPSLTYSACVAAAFEEGPQSTRKFAPFAEFTVDFFVVLSLVGSNCVYIVFIGTNIKSVVDEYFTDSIDVKSYMIYLIVPIVLICCVRNLKFLVPLSSVANFFSLSSFGIIFYYVFRDVPSLGSRQPVGAVENIPLFFGTALFAIVAIGMIFPLENEMKNPEDFRTTFGVLNTSMLFVTLLFTLVGFFGYLKYGETKNGIITLDLPANEVLPQLVKILLTVSIYSSYSLCNHVSIDIMWKHLKSKIEKNQYKIWWEYALRLSLVVVTCTRPPFLFPFQSLLEIGRITGIFRCFSLSGH…
	>Pfova-AAAP12	MTETVALTGIGPPENGIKEQKSRSYNVNLMSEDNVALQGSNGTPPYDPHAHRVLEHPTTNGETLIHLIKGSLGTGILAMPSAFNNSGLLIGTVGTMLIGILCTYCLHVLVRSQYILCKRRREPILSYPDSMKYALQDGPQFLKFLVPFSALIVDGFLIVYQLGICCVYIMFIGNSLKQVVNVYLPESSQISERYYMLMILIPLVCIMLIRNLKLLAPFSQVANIITFIGLGIVLLYVFTDLPPVSSRPLIGEPRTYTLFIGTTLFALEAIGVFLALENNMRTPASFGSVLNVGMTIVTLMYIFMGFFGYVKYGSAAEGSITLNLPADAWLAQTVKLIFAVAIFITYALQAYVPVEILWNTYMKQRIENANKQKMEYLLRIGVVFVTFVLAVAIPLLDLF…
Phylloxera caryaevenae	>Pcven-AAAP1	MDDKSRKNSGGNDVEANTSVLDQPKSEAIAKAVHGHPVSEHPTTYCETLMHLLKGNIGCGMLAMGDAFRNGGLLMAPLLTVFIGTVCIYNNHILLNVAHKLKSRLKLEHCPTFSETVELSFATGPKRLQKHAELFRTTVNVFVIITQLGFCCVYILFVSNSIKQFCDEYGKVLDIHIHMVFALIPIMCCAMIRNLKFIAPLSTAANISMAIGLGIILSYCLVDLPPLATRTAVAHWSQIPLFFGTAIYAFEGISLVLPLQLEMKKPNRFASTLGVLNIGMTIVTFIILTMGFVGFWRFGDDVKGSLTLNLPPTLILSKIVVGLMVFAIICTYTLQFYVPVAILWPSVQEKYGPFQSPALAEYVLRAALVLATFIAAEVIPHLALFISLVGAIASTFLAL…
	>Pcven-AAAP2	MSVEMNGENLINNVGSKVQSEQNTMTIQTLKVNEDKPLLTGTTTMYSNGNTCLSPQPNHINEKNVPINSTNDFKTKDGLISSSDCNPLLNRQIENPTSNLDTMIHLLKGNIGTGILAMPDAFRNSGWFMGLICTALLGAICTHCMHILVRCSHELCIRTQTPSLSFPDVAVYAFEYGPNKTQKFSRLAGKLVNIFLVLTQLGFCCVYFLFVATNLQEVIAHYFFYMSVQSYLVLLLVPMILLNCVKSLKYLTPASLLATVLTVVGLGITFFYLLQGLPKTMSVKAFSSWKQLPLFFGTAVYAFEGIGMILPLENNMLNPEAFGGWTGVLNTAMVIVTCLYTSIGFFGYLRYGDAVKSGSITLNLPGQDILAQSVRAAMALAIFLSYGLQFYVPIGIIWP…
	>Pcven-AAAP3	MPSKMGSKLDLPELEKFLVDDKSKITDKASNKFKNGKHLEKGEIEFDPFLERNLEHPTTDCDTLTHLLKASLGTGILAMPQAFKCSGLSVGIFATVFVSIVCTYCSYTLVKCAHILYRRTKVTSMSFADVAEVAFANGPLWSRKLS
	>Pcven-AAAP4	MPSKMGSKPDLPELESFLLDDKSKMRDTGSNKFKNGKHPEKGDIEYFDPFLERNLEHPTTDCDTLTHLLKASLGTGILAMPQAFKCSGLLVGVFATVFVSLVCTFCSYTLVKCAHILYRRTKVTSMSFADVAEVAFANGPSWSRKLSYLSRQVILILLLVTYFGTCCVYTVIIATNFQQVILHYTKVEIDIRYYILMLTPPLILLSYVPNLKYLAPISTLANLLMASGLGITFYYLVQNLPAISERPQYGTLYNFPTFFSIAIFAMEAIGMVMPLENNMKTPKHFLGIFGVLNIGMGGITIVYILLGFLGYLQYGEGTKDSITLNLPTADIAAQLAKVFISLAVFFTYGLPFYVSLEIIWRQIQGCYERANMFHNYILRTVLVLASIGVAIAVPSISPF…
	>Pcven-AAAP5	MENPPAYNEHYKKRSVSSYSLDYVPPSTNLIMNGSSTTKLTEEDSVGEHPFTISASTMGIPVASGANAKGNNSHEAAEYDPFEHRDKSKATTDSGALLHLIKSSLGSGILAMPSAFKNSGLIFGLFGTIAIGALCTHCIYLLVICSQILAKRIKKPSLGFAETAAVAFETGPKKFRTWAPFAREFVNAALFATYYFGNTVYVVLVATTFKQVFDNHVGPEYHWPIQVWILMLAIPLVPLGLVRTMKVLVPFSAIATTFIMVGLTSTMYYVVVGESFITAKDYKSSSNYIAPEPLPSIDSRPWIAPLAHMPLFFSTVLFAMEGIGTVLPIENSMKNPQRFLQNFGVLNSSMVLVVALYTIAGFLGYLRFGPATLGSITLNLPEDIFAELVKIMVALSILF…
	>Pcven-AAAP6	MNQAPGNKECSPKENNNSKLPQKQKSNSRLSLSSSIAIDKDQMKISNFEAAVHIVKSTLAGGFFSMPDAFKNAGLLIGVIGTFILGVAVYNTQTIIVQCAQAVPRACKDRKTNEKQTSESPTKLDFPETVEYIFLHGARGKFAKWASFFRRFTSVILFLTYYGVNVIYICILSSTTQQFVRYYFSNGFLRGCSIRYYPSLVSIIVIPLGMIRSMKFLVPLSIAANVFMAIGSGMIFYYLLIADDQVSSSNSDAESFNSTLSPVKVDWISAPISQWPLFIGTVLCAMEGVGTLLHIESAMKNPKALVEKPWYTLLKSMIIIVIMNCLMGFFGYLRYGDQVQGSISLSLPENSWLSYSVKLAVALGVLLTYGLQLTVTTDLIWRQIKNKYFAVDSFTEDGN…
	>Pcven-AAAP7	MSHHFAAVGDGVPLKSTGSMRPIITELDGGKKGSIRTDVADLVLVKYKCSSNGVPVTQTNGSTLPLVSSTSKDAELGGYNPFDHRTVQHPTTDMETFIHLLKGSLGTGILAMPLAFLNAGLLFGLIATATIGFVCTYCVHILVKCSHKLCRRMQVPALGFADVAEIAFLAGPPAFQKFAGLFRGLVNTFLTIDLLGCCCVYIVFVSQNLKQVMDIYVFEMNVRWYMLLLLPLVIVMNLIRNLKYLAPFSMIANFLVGTCMCITFWYVFQDVPSAKSLPYMADWHQWPLFFGTAIFALEGIGVVMPLENNMKTPQHFIGCPGVLNFGMAIVVVLYSTVGLFGYMKYGKDTQASITLNLPQNEILAQSVKVMIAVAILLTYSLQFYVPFEIIWKSTKHRFT…
	>Pcven-AAAP8	MGNTSESTVLNSNFTNQETTNEKSNFYDPYHHRNVKHPTSNFGTFIHFSKFCIGIGVLALPSAFRNAGYVVGIAGTLITGFICTYTLHLAFQASYALCVKKRLPSLTYSACVAAAFEEGPRQIRKYAQFAEFTVNFFVVLSLMGSNCVYIVFIGTNIKSVVDEHFNNSIDVKMYMVYLIVPIVLICCVRNLKFLVPLSSVANFFSLLSFGIIFYYVFRDVPSLGSRQPVGAVENIPLFFGTALFAIVGISMIFPLENEMKNPEDFRTAFGVLNTSMLFVTLLFTFVGFFGYLKYGETKNGIITLDLPENEALPQLVKILLAVSIYSCYSLCNHVSIDIMWKYLKSKIEKNRYKIWWEYALRLSFVVITFFLAIAVPNLEYLISLIGAFSSAMGIALPAI…
	>Pcven-AAAP9	MTETVALTGIGPPENGIKEEKFKSYNVNLMSEDNVALQGSNGTPPYDPHAHRVLEHPTTNGETLIHLIKGSLGTGILAMPSAFNNSGLLIGTVGTMLIGILCTYCLHVLVRSQYILCKRRREPILSYPDSMKYALQDGPQFLKFLVPFSALIVDGFLIVYQLGICCVYIMFIGNSLKQVVNVYLPESNQISERYYMLMILIPLVCIMLIRNLKLLAPFSQVANIITFIGLGIVLLYVFTDLPPISSRPLIGEPRTYTLFIGTTLFALEAIGVFLALENNMRTPASFGSVLNVGMTIVTIMYIFMGFFGYVKYGSAAEGSITLNLPADAWLAQTVKLIFAVAIFITYALQAYVPVEILWNTYMKQRIENANKQKMEYLLRIGVVFVTFVLAVAIPLLDLF…
Phylloxera caryaecaulis	>Pccau-AAAP1	MSKDKLESNSSDGLSNDSIKMENLDQRLSVVSISHSLTAHPTSYIETLLNLLKANIGCGILAMGDAFKNGGLFLSPMLTIFIGIIAVYNQHLLIICSRSVKNKLKLQKNPGFSKTVKLSFQSGPQTFRKYSIFFRNTVISFIVITQLGFCCIYILYVSKSIQQIMKWYNVDLGVDLSLLITTVPIMISSLVRNLKFIARLSALANIFMLTGLSVVLYYCSTELPPIKTRYFISDWSSIPLFFGTTIFSFEGISLVLPLEQEMKNSNRFSSTFGVLNVGMVIVTSLLIATGFMGYLKFGEKVLGSLTLNLPENFILTKFVVISMMFGILSTYTLQFYVPVGIIWPKLEKKIGPFKSPVTCEMIFRILLVFVTFMAADVIPQLEIFISLLGAVASTFLALV…
	>Pccau-AAAP2	MEDKSRKNSGNDVEANTSVLDQQKSETVAKAVHGHPVSEHPTTYCETLMHLLKGNIGCGMLAMGDAFRNGGLLMAPLLTVFIGTVCIYNNHILLNVAHKLKSRLKLEHCPTFSETVELSFATGPKRLQKHAELFRTTVNVFVIITQLGFCCVYILFVSNSIKQFCDEYGKVLDIHIHMVFALIPIMCCAMIRNLKFIAPLSAAANISMAIGLGIILSYCLVDLPPLASRTAVAHWSQIPLFFGTAIYAFEGISLVLPLQLEMKKPNRFASTLGVLNIGMTIVTFIILTMGFVGFWRFGDDVKGSLTLNLPPTLILSKIVVGLMVFAIICTYTLQFYVPVAILWPSVQEKYGPFQSPALAEYLLRAALVLATFIAAEVIPHLALFISLVGAIASTFLALI…
	>Pccau-AAAP3	MFYDFCADMSVDMNGENLINNVGSKVQSEPNTMTIQTLKVNEDKPLLTGTATMYNNGNTFLTPQSNQINEKDVPINSTNDIKTKDDLTSSSDCNPLLNRQIENPTSNLDTMIHLLKGNIGTGILAMPDAFRNSGWFVGLICTALLGAICTHCMHVLVRCSHELCIRTQTPALSFPDVAEYAFEYGPNKTQKFSRLAGKLVNIFLVLTQLGFCCVYFLFVATNLQEVIAHYFFYMSVQSYLVLLLVPMILLNCVKSLKYLTPASLLATVLTIVGLGITFFYLLQGLPQTMSVKAFSSWKQLPLFFGTAVYAFEGIGMILPLENNMLNPEAFGGWTGVLNTAMVIVTCLYTSIGFFGYLRYGDAVKSGSITLNLPGQDILAQSVRAAMALAIFLSYGLQFY…
	>Pccau-AAAP4	MPSKMGSKPDLPELESFLLDDKSKMRDTASNKFKNGKHPEKGEIEYFDPFLERNLEHPTTDCDTLTHLLKASLGTGILAMPQAFKCSGLLVGVFATVFVSLVCTFCSYTLVKCAHILYRRTKVTSMSFADVAEVAFANGPSWSRKLSYLSRQVILILLFVTYFGTCCVYTVIIATNFQQVILHYTNVEVDIRYYILMLTLPLILLSYVPNLKYLAPFSTLANLLMATGLGITFYYLLQNLPAISERPQYGTLETFPAFFSITVFAMEAIGVVMPLENNMKTPKHFLGVFGVLNLGMGGVTIVYILLGFLGYLQYGEGTKDSITLNLPTEDIAAQLAKVFISLAVFFTYGLQFYVCLEIGWNQILGCYEKASMFHNYILRTVLVLASVGVAIAVPSISPF…
	>Pccau-AAAP5	IQEDTKNKKKKKYWKKKKKKKKKKTMESPPAYNNEHYKKRTVSSYSLDYVPPSTNLIMNGSSTTRLTEEDSVGEHPFTISASTMGIPVANGVNTKANGQHEAAVEYDPFEHRDKSKATTDSGALLHLIKSSLGSGILAMPSAFKNSGLIFGLFGTIAIGALCTHCIYLLVICSQILAKRVKRPSLGFAETAAVAFETGPKKFRAWAPFAREFVNAALFATYYFGNTVYVVLVATSFKQVFDNHVGPEYHWPIQVWILMLALPLVPLGLVRTMKVLVPFSAIATTFIMVGLASTMYYVVVGESFITSKDYKASSNYIAAEPLPSIDSRPWIAPLAHWPLFFSTVLFAMEGIGTVLPIENSMKNPQRFLQNFGVLNSSMVLVVALYTVAGFLGYLRFGPAT…
	>Pccau-AAAP6	MDQVPDKNECPANENKNGDHPQEPETKMKRSLSTFSSSLAINKDQMKISNFEAAVHIVKSTLGGGFLSMPDAFKNAGLLVGVIGTFILGVAIHNTQSTIIKCAQEVSVVGKDKKTNGQQNQELSAKLDFPETVEQVFLHGARGKFAKWASFVRRFTSIILFITYYGINVIYICILSSTTQQFARYYFPHGFLQGCSIRYYPSLVSIVVIPLGMIRSMKFLVPLSIVANIFMGIGSSMIFYYLLIADKSRNTVSGSVNSTLSSVQVDWISAPVSQWPLFIGTVLCAMEGVGTLLHIESAMENPKALLEKPWCTLLKSMVIIVIMNCMMGFFGYLRYGNHVQGSISLSLPENSWLSYSVKLAIALAVLLTYGLQLTVTTDLLWRQIKNKYFVSVDSSAEDG…
	>Pccau-AAAP7	MSHHFAAVGDGVPLKSTGSMRPIITELDGGKKGSIRTDVADLVLVKYKCSSNGVPVTQTNGSTLPLVSSTSKDAELGGYNPFDHRTVQHPTTDMETFIHLLKGSLGTGILAMPLAFLNAGLLFGLVATATIGFVCTYCVHILVKCSHKLCRRMQVPALGFADVAEIAFLAGPPAFQKFAGLFRGLVNTFLTIDLLGCCCVYIVFVSQNLKQVMDIYVFEMNVRWYMLLLLPLVIVMNLIRNLKYLAPFSMIANFLVGTCMCITFWYVFQDVPSAKSLPYMADWHQWPLFFGTAIFALEGIGVVMPLENNMKTPQHFIGCPSVLNFGMAIVVVLYSTVGLFGYMKYGKDTQASITLNLPQNEILAQSVKVMIAVAILLTYSLQFYVPFEIIWKSTKHRFT…
	>Pccau-AAAP8	MTDNTTHNSYNIYSCAPKKDSINHQHVTTTTTTTMDGYDNKGMLRSELDINGKPVNGVTSINMENLSKVIVLNTSLPNGQPPSEKPNFYNPYQHRDVKHPTSYFDTLIHLLKASLGTGILAMPSAFRNAGYVVGTLGTIIIGILCTYTIHLLVTSSYELCIKRKVPSLTYPGCAAAAFEEGPKMTRKFAPFARFITKLFLVLYQIGSSCVYIVFISSNLKAIADNYSNDSIDIRMYMVYIIVPLILICSIRNLKLLAPFSSVANCFSLLSFGLIFYYIFRDLPSLSSREPVGTIKSIPLFFGTVLFAMEAIGMVLPLENEMKNPKKIRKCVWCSQRRHGTHYTPLYFHWILRILKIRRNPQRQYYIGSACS
	>Pccau-AAAP9	MGNKSERTILNSSFTNHEAMNEKSNLYSPYEHRNVKHPTSNFGTFIHFSKFCIGIGVLAMPSAFRNAGYVVGIVGTLITGFICTYTLHLAFQTSYALCVKKRVPSLTYSACVAAAFEEGPRPTRKFAPFAEFMVKFFVVLSLMGSNCVYIVFIGTNIKSVVDEYFTNSIDVKMYMIYLIVPIVLICCVRNLKFLVPLSSVANFFSLLSFGIIFYYVFRDVPSLSSRQPIGAVENIPLFFGTALFAIVAIGMIFPLENEMKNPEDFLTTCGVLNTSMLFVTLLFTLVGFFGYLKYGETKNGIITLDLPPNDVLPQLVKVLLTVSIYSCYSLCNHVSIDIMWTYLKSKIEKNHNQIWWEYALRLSFVVVTFILAIAVPNLEYLISLIGAFSSAMGIAIPAI…
	>Pccau-AAAP10	MTETVALTGIGPPENGIKEQKSKSYNVNLMSEDGVALQGTNGTPPYDPHAHRVLEHPTTNGETLIHLIKGSLGTGILAMPSAFNNSGLLIGTVGTMLIGILCTYCLHVLVRSQYILCKRRREPILSYPDSMKYALQDGPQFLKFLVPFSALIVDGFLIVYQLGICCVYIMFIGNSLKQVVNVYLPESNQISERYYMLMILIPLVCIMLIRNLKLLAPFSQVANIITFIGLGIVLLYVFTDLPPISSRPLIGEPRTYTLFIGTTLFALEAIGVFLALENNMRTPASFGSVLNVGMTIVTLMYIFMGFFGYVKYGSAAEGSITLNLPADAWLAQTVKLIFAVAIFITYALQAYVPVEILWNTYMKQRIENANKQKMEYLLRIGVVFVTFVLAVAIPLLDLF…
Phylloxera quercus	>Pquer-AAAP1	MSKDKLESNSSDGLSNDSIKIENLDQRLSVVSIGHSLTAHPTSYVETLLNLLKANIGCGILAMGDAFKNGGLFLSPMLTVFIGIIAVYNQHLLIICSKSVRNKLKLQKNPGFSKTVKLSFQLGPQSFRKYSIFFRNSVISFIVITQLGFCCIYILYVSKSIQQIMKWYNIDIGVDLSLLITTIPIMISSLMRNLKFIARLSALANIFMLTGLSVVLYYCSSDLPPIKTRYFVSDWSSIPLFFGTTIFSFEGISLVLPLEQEMKNPRRFSSTFGVLNVGMVIVTSLLIVTGFMGYLKFGEKVLGSLTLNLPEHFILTKFVVMSMMFGILSTYTLQFYVPVGIIWPKLEKKVGPFKSPVLCEIVFRALLVFVTFMAADIIPQLELFISLLGAVASTFLALV…
	>Pquer-AAAP2	MVDKSRKGSGQDAEANSSAINHEKAEAIAKAVHGHPVSEHPTTYCETLMHLLKGNIGCGMLAMGDAFRNGGLLMAPLLTVFIGTVCIYNNHILLNVAHKLKSRLKLEHCPTFSETVELSFATGPKRLQKHAELFRTTVNVFVII
	>Pquer-AAAP3	MDDKSRKNSGNDVEANTSVLDQQKSESVAKAVHGHPVSEHPTTYCETLMHLLKGNIGCGMLAMGDAFRNGGLLMAPLLTVFIGTVCIYNNHILLNVAHKLKSRLKLEHCPTFSETVELSFATGPKRLQKHAELFRTTVNVFVIITQLGFCCVYILFVSNSIKQFCDEYGKVLDIHIHMVFALIPIMCCAMIRNLKFIAPLSTAANISMAIGLGIILSYCLVDLPPLATRTAVAHWSQIPLFFGTAIYAFEGISLVLPLQLEMKKPNRFASTLGVLNIGMTIVTFIILTMGFVGFWRFGDDVKGSLTLNLPPTLILSKIVVGLMVFAIICTYTLQFYVPVAILWPSVQEKYGPFQSPALAEYLLRAALVLATFIAAEVIPHLALFISLVGAIASTFLALI…
	>Pquer-AAAP4	VRVFLVTLTFALAAAIPNLSAVISLVGSFSSSALALIFPPIIELMTFWKQTSGKEFTIMFVKDISIITIGFIGFGFGSYASLCNIFQHVNA
	>Pquer-AAAP5	MSVEMNGENLINNSGSKVQGTEHPKNSEPNTMTIQTLKVNEDKPLLTGTTTMYNNGNTFLSPQSKQINEKDVPINSTNDVKTKDGLTSSSDCNPLLNRQIENPTSNLDTMIHLLKGNIGTGILAMPDAFRNSGWFVGLICTALLGAICTHCMHVLVRCSHELCIRTQTPSLSFPDVAEYAFEYGPNKTQKFSRLAGKLVNIFLVLTQLGFCCVYFLFVATNLQEVIAHYFFYMSVQSYLVLLLVPMILLNCVKSLKYLTPASLLATVLTIVGLGITFFYLLQGLPQTMSVKAFSSWKQLPLFFGTAVYAFEGIGMILPLENNMLNPEAFGGWTGVLNTAMVIVTCLYTSIGFFGYLRYGDAVKSGSITLNLPGQDILAQSVRAAMALSIFLSYGLQFYV…
	>Pquer-AAAP6	MPSKMGSKPDLPELESFLLDDKTKMRDTGFNKFKNGKHPEKGEIEFFDPFLERNLEHPTTDCDTLTHLLKASLGTGILAMPQAFKCSGLLVGVFATVFVSLVCTFCSYTLVKCAHILYRRTKVTSMSFADVAEVAFANGPSWSRKLSYLSRQVILILLFVTYFGTCCVYTVIIATNFQQVILHYTNIEIDIRYYILMLTLPLILLSYVPNLKYLAPFSTVANLLMATGLGITFYYLVQNLPAISERPQYGTLETFPAFFSITVFAMEAIGVVMPLENNMKTPKHFLGVFGVLNLGMGGVTIVYILLGFLGYLQYGEGTKDSITLNLPTADIAAQLAKVFISLAVFFTYGLQFYVCLEIGWNQILGFYEKASMFHNYILRTVLVLASVGVAIGVPSISPF…
	>Pquer-AAAP7	LGIFGVLNLGMGGITVVYILLGFLGYLQYGDGTKDSITLNLPTVDIAAQLAKTFISLAVFFTYGLPFYVSLEIIWPQVQGCYERANTFHNYILRTVLVLASVGVAIAVPSISPFIGL
	>Pquer-AAAP8	MGIPVANGVNAKGNNQHEAAVVEYDPFEHRDKSKATTDSGALLHLIKSSLGSGILAMPSAFKNSGLIFGLFGTIAIGALCTHCIYLLVICSQILSKRIKKPSLGFAETAAVAFETGPKKFRAWAPFAREFVNAALFATYYFGNTVYVVLVATSFKQVFDNHVGPEYHWPIQVWILMLALPLVPLGLIRTMKVLVPFSAIATTFIMVGLSSTMYFVVVGESFITSKDYKASSSYIVPEPLPSIDSRPWIAPLAHMPLFFSTVLFAMEGIGTVLPIENSMKNPQRFLQNFGVLNSSMVLVVTLYTVAGFLGYLRFGPATLGSITLNLPEDIFAELVKILVALSILFSYGLQFCVPSEIMWKRVEPVLRRRRELQRKRKGIPSAICDLPVISQPSMELDYYT…
	>Pquer-AAAP9	MENPPAYNEYYKKRSVSSYSLDYVPPSTNLIMNGSSTAKLTEEDSVGEHPFTISASTMGIPVASGANTKGNSHETEYDPFEHRDKSKATTNSGALLHLIKSSLGSGILAMPSAFKNSGLIFGLFGTIAIGALCTHCIYLLVICSQILAKRIKKPSLGFAETAAVAFETGPKKFRAWAPFAREFVNAALFATYYFGNTVYVVFIATSFKQVFDNHVAPEYHWPIQVWILMLALPLVPLGLVRTMKVLVPFSAIATTFIMAGLASTMYYVVAGESFITSKEYKLSDSYIPPEPLPSIDSRPWIAPLATMPLFFSTVLFAMEGIGTVL
	>Pquer-AAAP10	MNQAPDNKVCPTNENKNGNQLQEPEGKLVRSLSNLSSSLSINKDRMKISNFEAAVHIVKSTLGGGFLSMPDAFKNAGLLVGVIGTFILGIAVYNTQSTIVKCAQAVPEADKDKKTNGQQNSELPAKLDFPETVEFVFLNGARGKFAKWASFIRRFTSVVLFITYYGINVIYICILSSTTQQFARYYLPNGFLKGCSIRYYPSLVSIVVIPLGMIRSMKFLVPLSIAANIFMGIGSSMIFYYLLIADHSSGSAAESVNNTLSRVQVELISAPISQWPLFIGTVLCAMEGVGTLLHIESAMENPKALIEKPWCTLLKSMVIIVAMNCLMGFFGYLRYGDQVQGSISLSLPENSWLSYSVKLAIALAVLLTYGLQLTVTTDLLWRQIKNKYFGSLESSIEDS…
	>Pquer-AAAP11	MSHHFAAVGDGVPLKSTGSMRPIITELDGGKKGSIRTDVADLVLVKYKCSSNGVPVTQTNGSTLPLVSSTSKDAELGGYNPFDHRTIQHPTTDMETFIHLLKGSLGTGILAMPLAFVNAGLLFGLVATATIGFICTYCVHILVKCSHKLCRRMQVPALGFADVAEVAFLAGPPAFQKFAGLFRGLVNMFLTIDLLGCCCVYIVFVSQNLKQVMDIYVFEMNVRWYMVLLLPLVIVMNLIRNLKYLAPFSMIANFLVGICMCITFWYVFQDVPSAKSLPYMADWHQWPIFFGTAIFALEGIGVVMPLENNMKTPQHFIGCPSVL
	>Pquer-AAAP12	MIDNTTHNTYNIYSCAPKKDSKNQHVTTATMDGYDNKGMLRSELDINGKPVNGVTSINMENLSKVIVLNTSLPNGQPSSEKPNFYNPYQHRDVKHPTSYFDTLIHLLKASLGTGILAMPSAFRNAGYVVGTLGTIIIGILCTYTIHLLVTSSYELCIKRKVPSLTYPGCAAAAFEEGPKMTRKFAPFARFITKLFLVLYQIGSSCVYIVFISSNLKAIADNYSNDSIDIRMYMVYMIVPLILICSIRNLKLLAPFSSVANCFSLLSFGLIFYYIFRDLPSLSSREPVGTIKSIPLFFGTVLFAMEAIGMVLPLENEMKNPKKFGSVFGVLNGAMVPITLLYTFIGFFGYLKYGETPNGSITLDLPAAELLAQLVKLMLSISIYICYALSNYVAFDIMWK…
	>Pquer-AAAP13	MGNTSERTILNSTFTNQEATNEKSNFYDPYQHRNVKHPTSNFGTFIHFSKFCIGIGVLAMPSAFRNAGYVVGIVGTLITGFICTYTLHMAFQTSYALCVKKRIPSLTYSACVAAAFEEGPRPTRKFAPFAQFMVDFFVVLSLTGSNCVYIVFIGTNIKSVVDEYFTNSIDVKMFMVYLIVPIVLICCVRNLKFLVPLSSVANFFSLLSFGIIFYYVFRDVPSLSSRHPVGAVENIPLFFGTALFAIVAIGMIFPLENDMKNPQDFLTAFGVLNTSMLFVTLLFTLVGFFGYLKYGETKNGIITLDLPANEILPQLVKILLTVSIYSCYSLCNHVCIDIMWKYLKSKIEKNQHKMWWEYALRLSLVVVTFFLAIAVPNLEYLISLIGAFSSAMGIALPAI…
	>Pquer-AAAP14	MDNLKEIAVHSTFTNLQTTKEKPNLYNPYQHRNVKHPTSNFDTFIHFLKLCIGIGILAIPSAFRNAGYVVGTLGTIMIGIICTYTLHLAFQTSYELCVRKKVPSLTYSDCVAAAFEEGPQLTRKFAPFAKFTVNFFVVLNLIGCNCVYIVFISTNIKSVVDNYFTNSIDVKMYMMYLIIPIVLICCIRNLKFLVPLSSVANGFSLLSFGVIFYYIFRDLPSLSAREPIGTIKNIPLFFGTVLFAMVVIGMIFPLENEMKNPEAFCSTFGVLNSAMLFITFLFTFIGLFGYLKYGETKNGIITLDLPAN
	>Pquer-AAAP15	MTETVALTGIGPPENGVKEQKSKSYNVNLMSEDSVALQGTNGTPPYDPHAHRVLEHPTTNGETLIHLIKGSLGTGILAMPSAFNNSGLLIGSVGTILIGILCTYCLHVLVRSQYILCKRRREPILSYPDSMKYALQDGPQFLKFLVPFSAIIVDGFLIVYQLGICCVYIMFIGNSLKQVVNVYLPESNQISERYYMLMILIPLVSIMLIRNLKLLAPFSQLANIITFIGLGIVLVYVFTDLPPISSRPLIGEPRTYTLFIGTTLFALEAVGVFLALENNMRTPASFGGVLNVGMTIVTLMYVFMGFFGYVKYGSAAEGSITLNLPAEAWLAQTVKLIFAVAIFITYALQAYVPVEILWNTYMKQKIKDVNKQKMEYLLRIGVVLITFVLAVAIPLLDLF…
Daktulosphaira vitifoliae	>Dviti-AAAP1	MGDKSCKSNGQDVEANSSVIDKEKSEAVAKAVHGHPVSEHPTTYCETLMHLLKGNIGCGMLAMGDAFRNGGLLMAPLLTVFIGTVCIYNNHILLNVAHKLKSRLKLEHCPTFSETVELSFATGPKRLQKHADLFRTTVNVFVIITQLGFCCVYILFVSSSIKQFCDEYGKVLDIHIHMVFALIPIMSCAMIRNLKFIAPLSTAANISMAIGLGIILSYCLVDLPPLATRTAVAHWSQIPLFFGTAIYAFEGISLVLPLQLEMKKPNRFASTLGVLNIGMTIVTFIILTMGFVGFWRFGDDVKGSLTLNLPPTLILSKIVVGLMVFAIICTYTLQFYVPVAILWPSVQEKYGPFQSPALAEYLLRAALVFATFIAAEVIPHLALFISLVGAIASTFLALI…
	>Dviti-AAAP2	MSVEINGENVINNGQSKVQSDQNTMTIQTPRVNEDKPLLTGTTTMYNNGNTCLSPQSKQLPEKDISINSTNVIKTKDGIIISSDCNPLLNRQIENPTSNLDTMIHLLKGNIGTGILAMPDAFRNSGWFVGLICTALLGAICTHCMHVLVRCSHELCIRTQTPSLSFPDVAEYAFECGPIKTQKFSRLAGKLVNIFLVLTQLGFCCVYFLFVATNLQEVIGHYFFYMSVQSYLVLLLVPMVLLNCVKSLKYLTPASLLATVLTVVGLGITFFYLLQGLPKTTSVKAFSSWKQLPLFFGTAVYAFEGIGMILPLENNMLNPEAFGGWTGVLNTAMVIVTCLYTSIGFFGYLRYGDAVKSGSITLNLPGQDILAQSVRVAMALAIFLSYGLQFYVPIGIIWP…
	>Dviti-AAAP3	MSHHFAAVGDGVPMKSTGSMRPIITELDNGKKGAIRTEVADLVLVKYKCSSNGVPVTQTNGSTLPLVSSTSKDAELGGYNPFDHRTIQHPTTDMETFIHLLKGSLGTGILAMPLAFLNAGLLFGLVATATIGFVCTYCVHILVKCSHKLCRRMQVPALGFADVAEIAFLAGPPAFQKFSGLFRGLVNTFLTIDLLGCCCVYIVFVSQNLKQVMDIYVFEMNVRWYMILLLPLVIVMNLIRNLKYLAPFSMIANFLVGICMCITFWYVFQDVPSAKSLPYMADWHQWPLFFGTAIFALEGIGVVMPLENNMKTPQHFIGCPSVLNIGMAIVVVLYSTVGLFGYMKYGKDTQASITLNLPQDEILAQSVKVMIAVAIFLTYSLQFYVPFEIVWKSTKHRFT…
	>Dviti-AAAP4	MPSKMGSKTDLPELESFLLDDKSKMRDTASNKFKNGKHPEKGEIEYFDPFLERNLEHPTTDCDTLTHLLKASLGTGILAMPQAFKCSGLLVGVFATIFVSLVCTFCSYTLVKCAHILYRRTKVTAMSFADVAEVAFANGPSWSRKLSYLSRQVILILLFVTYFGTCCVYTVIIATNFQQVILHYTKVEVDIRWYILMLTLPLILLSYVPNLKYLAPFSTLANLLMASGLGITFYYLIQNLPAISERPQYGTLDTFPAFFSITVFAMEAIGVVMPLENNMKTPKHFLGVFGVLNLGMGGVTIVYIMLGFLGYLQYGEGTKDSITLNLPTVDIAAQLAKIFISLAVFFTYGLQFYVCLEIGWNQIQGCYEKASMFHNYILRTILVLASVGVAIAVPSISPF…
	>Dviti-AAAP5	MGNLSEVTILNSVLINHQTTKEKPNFYNPHHHRNVKHPTSNFETFIHFLKVCIGIGVLAMPSAFRNAGYVVGTLGTLITGFICTYTLHLAFQTSYELCKKKKVPSLTYSACVAAAFEEGPQLTRKFAPFAEFTVNFFLVLSLIGSNCVYIVFISTNIKSVVDNHFTNSIDVKMFMIYLIIPITLICCIRNLKFLIPLSSVANCLSLLSFGIIFYYVFKDVPSLSSREPVGTIKNIPLFFGTALFAMVSIGMIFPLENEMKNPEGFCSFFGVINCAMLFITILFTFVGFFGYLKYGETNNGIITLNLPANEVLPQLVKLMLSISIYSCYSLCNHVSIDIIWKHFETKMEKNEYKIWWEYTLRLSLVLLTFFLAVVVPNLEYLISFIGAFCSTMGIALPAI…
	>Dviti-AAAP6	MTDSTTHNNYNIYSCAPKKDLKNQHVTTTMDGYDNKGMLRSELDVNGKPVNGVTSINMENLSKVIVLNTSLPNGQQPPSEKPNFYNPYQHRDVKHPTSYFDTLIHLLKASLGTGILAMPSAFRNAGYVVGTLGTIIIGILCTYTIHLLVTSSYELCVKRKVPSLTYPGCAAAAFEEGPKMTRKFAPFARFITKLFLVLYQIGSSCVYIVFISSNLKAIADNYSSDSIDIRMYMVYMIVPLILICSIRNLKLLAPFSSVANCFSLLSFALIFYYIFRDLPSLSSREPVGTIKSIPLFFGTVLFAMEAIGMVLPLENEMKNPKKFGSVFGVLNGAMVPITLLYTFIGFFGYLKYGETPNGSITLDLPSAEILAQLVKLMLSISIYICYALSNYVAFDIIWE…
	>Dviti-AAAP7	MMETVALTGIGPPENGIKEQKSKSYNVNLMSEEIVALQGTNGTPPYDPHAHRVLEHPTTNGETLIHLIKGSLGTGILAMPSAFNNSGLLIGSVGTILIGILCTYCLHVLVRSQYILCKRRREPILSYPDSMKYALQDGPQFLKFLVPFSAIIVDGFLIVYQLGICCVYIMFIGNSLKQVVNVYLPESNQISERYYMLMILIPLVCIMLIRNLKLLAPFSQLANIITFIGLGIVLIYVFTDLPPISSRPLIGEPRTYTLFIGTTLFALEAVGVFLALENNMRTPASFGGVLNIGMTIVTLMYVFMGFFGYVKYGSAAEGSITLNLPAEAWLAQTVKLIFAVAIFITYALQAYVPVEILWNTYMKQRIENVNKQKMEYLLRIGVVLVTFVLAVAIPLLDLF…
	>Dviti-AAAP8	MENPPAYNEYYKKRSVSSYSLDYVPPSTNLMNGSSTTKLTEQDSIGEHPFTISASTMGIPVASGTNTNTNTKGNSYETEYDPFEHRDKSKATTDSGALLHLIKSSLGSGILAMPNAFKNSGLIFGLFGTIAIGALCTHCIYLLVICSQILAKRIKKPSLGFAETAAVAFETGPKKFRAWAPFAREFVNAALFATYYFGNTVYVVFVATSFKQVFDNHVNPEYHWPIQVWILMLALPLVPLGIIRTMKVLVPFSAIATTFIMVGLSSTMYFVVAGESFITSKDYKSSNNYIAPEPLPSIDSRPWIAPLAHMPLFFSTVLFAMEGIGTVLPIENSMKNPQRFLQKFGVLNSSMVLVVALYTMAGFLGYLRFGPETLGSITLNLPKDIFAELVKIMVALSIL…
Pemphigus obesinymphae	>Pobes-AAAP1	METKQFNAKESKANDDAHQLTTIEIGDHKNRTRPSTSADESKKSGYLVTLMHFIKGNIGCGMLAMGEAFKFGGLYLTLCILIYVWLISVYNIHILTTLSKNVQNRMQSKRAPSFGETVENAFKMSDKRIFRKTSIIIRKVVLYNLLITQLGLCSVYILFIVTSLQKLMHQYEYDINFQIILLLTTPLIMVCASLRKLRFIAPLSTVANFALITGVITIMYYS
	>Pobes-AAAP2	SMMPILISSLIRNLKFIARLSALANVCMIGGLIIILYYCAIDLPPLSSRAAIANWTSIPLYFGTSIFAFEGISLVLPLEQEMKNPKQFSSVFGVLNVGMVIVTSFIILTGFMGYLRFGDNVRGSLTLNLPEAFLLSKVVIS
	>Pobes-AAAP3	MGDKSRKNSSTQDVEANGTLESQQQQVEAVAKAVHGHPVSEHPTTYCETLMHLLKGNIGCGMLAMGDAFRNGGLLMAPILTVFIGTVCIYNNHILLNVAHKLKSRLKLEHCPTFSETVELSFATGPKSLQKHADLFRTTVNVFVIITQLGFCCVYILFVSSSIKQFCDEYGTVIDIHIHMIFALVPIMSCAMIRNLKFIAPLSTAANISMAIGLGIILSYCLVDLPTLNSRTAVAHWSQIPLFFGTAIYAFEGISLVLPLQLEMEKPNRFASTMGVLNVGMTIVTFIILTMGFVGFWRFGDDVKGSLTLNLPPTLILSKIVVGLMVFAIICTYTLQFYVPVAILWPSVQEKYGPFQSPALAEYLLRAALVFATFLAAEVIPHLALFISLVGAIASTFLA…
	>Pobes-AAAP4	AVRDFQVLPIENSMRHPQRFLKARPCGVLNSAMVLVVCLYSVAGFLGYLRFGDATDGSITLNLPNDLFAESVKVMVALSILFSYGLQFCVPSEIVWSRLEPWLRKRKQFYANGKPTSTPAVVSTIAGSTMTTTTVVSVNSSLSINEKKQLELELAHQEKSIDAAYYVMRATMILGTVFIAALVPDLAPFISLIGAVFFSILGLMCPAVIHLVAFWEHDEEDGDDSDDSDSEDDLDYDGDYYGADDDADLDGGVSGQPQGQTTGGRKKGITRWAAAKDVGVSLMG
	>Pobes-AAAP5	MENPKSDRAGDDQPATVYAISNGNVNGDVTGGRRRKGVKKLPPYDPFQMRDKTNGTSASGALLHLMKSSIGTGILAMPNAFKNGGLIFGLFGTMAIGSLC
	>Pobes-AAAP6	ASFKQVIDNHVEHHVSIRFWILGLALPLLPLGIIRSLRLLVPFSAVGTTFILIGLGCTIMWVVTGCAPFAGKHVVAGLLPDIGSRPWIAPFGHMPLFFATVLFAMEGIGTVLPIENSMSHPEFFLRGRPCGVLNACMTLVVFLYTIVGFLGYLRFGDAIEGSITLNLPNDVWV
	>Pobes-AAAP7	MDHTDYSTSGGGNDRSDSVDDGAPAAVEDNGGTGDKSTRYDPALMRDKSNATTAGGALLHLIKSSLGSGILAMPNAFKNGGLIFSLVGTAAVGILCTHCIYLLVHCSQTLARRTRKPALGFAATADIAFSTGPSRFHTWAPFAREFVNIALFCTYYFGACVYVILIATTFKQVTENYTPPEWHFPIRYWILSLALPLLPLGIIRTLRLLVPFSAVATTFILVGLCCTMLSVVTGESPFSNKENAMAVVPLPAIGSRPWIAPVGHMPLFFATVLLSMENIGTVLPIENSMSQPQLFLWGWPCGVLYAAMIPVVVLYAIIGFLGYLRFGDVIEGSITLNLPNDSFSEAVK
	>Pobes-AAAP8	DVFAEVIKIMVALSILFSYGLQFCVPSEIVWIRFESWLRKREQTITIYSAQHDDQVSTASTNAIATAVDISSTSTTSVDDQIQPEIELDRRGKSLDWAYYTMRGSMILGTVFIATLVPNLAPFISLIGAVFFSILGLFCPAVIHLITFWDRGDDNDPDTWDAECDFDDDANLDSGPQQDRRRICEFIRRNKGMDRLTIAKDVIIIIMAFVALVSGTYVSMMDIFGKS
	>Pobes-AAAP9	LLISLGILLTYGLQLTVTTDLAWQWLRSKLVNTVADADGKRTDDIESSPRLKAYYYGMRFTLILGTILVATVVPDIGPLVSIVGGVGFSTLGLIVPVTMEIVWYWYPKDDGGDDDGDDDDDD
	>Pobes-AAAP10	TGIFATVLVSAVCTFCSYLLVKCAHTLYRRTKVTAMSYADVAEVAFAKGPPWSRRFSAVIRQSALWLLFITYFGTCSVYTVIIATNFQQLYVHHMGDADGTADVRYFIAVLLVPLVLLSYVPNLKYLAPVSMIANLLMAGGLGITFYYLLCDMPSVMDRPPVGSLDTFPTFFCLTVFAMEAIGVVMPLENNMKTPKHFLGFFGVLNVGMGGVTIIYILLGFLGYLKYGKDTQASITLNLPTEDLAAQLAKIFIGLAVFCTYGLQFFVCLEIAWTKIQDSFEKATTFHNYVLRTILVTLSVALAVGVPSIGPFIGLIGAFCFSLLGIIAPVIIEFLTYWDKVTVWMTIRNIVLIVVGLLALVFGTASSLTDILATPLAQ
	>Pobes-AAAP11	MSHHFAAAGDVTGLPLKSTGSMRPIITELDNNKKGSIRTDVADLVLVKYKCSSNGVPVTQTNGSTLPLVSSTSKDAELGGYNPFDHRIIQHPTTDMETFIHLLKGSLGTGILAMPMAFMNAGLVFGLVATAVIGFVCTYCVHILVKSSHKLCRRMQVPALGFADVAEVAFLAGPPAFHKFSGLFRGLVNTFLTIDLLGCCCVYIVFVAQNIKQVMDEYFMTQLGVRVYMLMLLPLVIAMNLIRNLKYLAPFSMIANFLVGICMTITFWYVFQDVPSTKTVPYVADWHTWPLFFGTAIFALEGIGVVMPLENNMKTPQHFIGCPSVLNIGMTIVVVLYSTVGLFGYLKYGDKTQGSITLNLPNDQLLAQSVKVMIAVAIFLTYSLQFYVPFEIIWKGTKH…
	>Pobes-AAAP12	VVAVRRPPFLDSLSPCLFSRSQQPIRRDRRSTAGISIGYRSSSNALNHCSTTIAVIIIMSESLSLTGIGPPSETKEQKSKSYAVNVPLENVSLNANGSPPYDPHAHRILEHPTTNSETLIHLLKGSLGTGILAMPNAFFNSGLLIGSVGTILIGILCTYCLHVLVRSQYILCKRLRVPILSYPDSMKYALKDGPAFLKFGVPLSAFVVDGFLIVYQLGICCVYIMFIGSSIKQVLDIYIEPMNERYYMLMMLVPLVAINLIRNLKLLAPFSQLANIITFAGLGIVLWYIFTDLPPVSSRPLIGEPRKYTLFVGTTLFALEAVGVVLALENNMKTPASFGGTTGVLNIGMFAITLMYVAMGFFGYVKYGEFAKGSVTLNLPELDKLAQAVKLIFAFAIFI…
	>Pobes-AAAP13	FQNSYPGDICTGDYSNVQLKTIEMTDNMTRNYNIHTSTSKPEQHVSKQQNMAMDGYDNEGMLRSELDINGKPINGNTCIDMDKLSKCVNGGVQDTSAQSNEKSNFYNPYQHRDVKHPTSYFDTLIHLLKASLGTGILAMPSAFKNAGYVIGTLGTIIIGILCTYTIHLLITASYELCIKRKVPSLTYPGTAAAAFEEGPKVTRKLAPYARMITNLFLVLYQIGSSCIYVVFIASNLKAVGDIYLEGNTDVRMYMVYILIPLILICWIRNLKLLAPFSSIATCLTIVSFTLIFYYIFREAPSFTNREPVGTIKSIPLFFGTVLFAMEAIGMVLPLENEMKNPKRFGSPFGVLNASMLPISLLYTFVGLLGYLKYGEETTGSITLDMPQEEVLSQVVKLLL…
	>Pobes-AAAP14	MTAENNKEFNINDNHKVKVQTVKPPGQMSNVECDKMTIKTSRVNEDKPLLTGTATLYNQNGNNFLSPSSRTSPDTNIISSSPIGESLEKCGGFSEPTSDFNPLLNRQLENPTSNFDTMVHLLKGNIGTGILAMPDAFRNSGWVVGLVCTALLGAICTHCMHMLVRCSHELCIRTQSPSLSFPNVAQMAFEYGPPKLRKYSSVASKFINTFLVITQLGFCCVYFLFVATNLQEVISHYFFYMSVQSYLVILLVP
Pemphigus populicaulis	>Ppopu-AAAP1	ILFIVTSLQKLMHQYEYDINFQIILLLTTPLIMVCASLRKLRFIAPLSTVANFALITGVITIMYYSCSDLVVEERRYSYAKWSDVPTMFGIIMFSFEGIGLVLPLFAEIKDDTKFTSSFGVLNFGMVAVMMLNVPLGMTGYLKWGEEVQSSLTLNLPHDHKLTQFVILMMILGIACSYALQFYPAAIIVYSDVEKCFGPFNRPALWDYSIRISICLATYLAASTVPHLDLFMSLVGSVTCVALTMIFPALSNLAFRTKDKGSVIGTFLDMVTLFTAIIGSVTGIYANSTAIYDAFAQNNSNG
	>Ppopu-AAAP2	LNSFIVITQLGFCCVYILFVSKSIQQVMNWYGIQLDVHISILISMVPILISSLIRNLKFIARLSALANVCMIGGLIIILYYCAIDLPPLSSRAAIANWTSIPLYFGTSIFAFEGISLVLPLEQEMKNPKQFSSVFGVLNVGMVIVTSFIILTGFMGYLRFGDNVRGSLTLNLPEAFLLSKVVISSMMFGIICTYTLQFYVPVEIIWPRIENKFGPFKSPLLWETGLRVILVLITFVAADVIPHLNLFISMLGAVASTFLALIFPPLCHMVVAGGDVGFGRYRWRLAVNGLTLALGAVGFVTGTYASVYEICGVFQTA
	>Ppopu-AAAP3	MGDKSRKNSSTQDVEANGTLESQQQQVEAVAKAVHGHPVSEHPTTYCETLMHLLKGNIGCGMLAMGDAFRNGGLLMAPILTVFIGTVCIYNNHILLNVAHKLKSRLKLEHCPTFSETVELSFATGPKSLQKHADLFRTTVNVFVIITQLGFCCVYILFVSSSIKQFCDEYGTVIDIHIHMIFALVPIMSCAMIRNLKFIAPLSTAANISMAIGLGIILSYCLVDLPTLNSRTAVAHWSQIPLFFGTAIYAFEGISLVLPLQLEMEKPNRFASTMGVLNVGMTIVTFIILTMGFVGFWRFGDDVKGSLTLNLPPTLILSKIVVGLMVFAIICTYTLQFYVPVAILWPSVQEKYGPFQSPALAEYLLRAALVFATFLAAEVIPHLALFISLVGAIASTFLA…
	>Ppopu-AAAP4	MDNPAAILTDDVIDWNTSASSIAGQIKNTSTNGTNNENHNPTNKAPQTPLSSSHHPPQQHYRRNASTYSLDIPATMGLMVTNSIPAVNGGSTIPSTNGSMKLTEYTGSGNNGTTTVAYTIAGVNGSTGNGDAKRGRRRKGGKRQPRYDPFQMRDKSKATTDSGALLHLIKSSLGSGILAMPNAFKNGGLIFGLVGTAAIGALCTHCIYLLVLCSQSLARRTRRPALGFADTAAAAFRTGPHRFRSWAPFAREFVNAALFCTYYFGNTVYVVLVAASFKQVADTHTPVDWHFPVRAWILGLAIPLVPLGIIRSLRLLVPFSAIATAFILVGLGCTMSWVLTGASPFAGDGTSVAVPLPDIASRPWIAPVGHMPLFFATVLFAMEGIGTVLPIENSMRHPQ…
	>Ppopu-AAAP5	MENPKSDRAGDDQPATVYAISNGNVNGDVTGGRRRKGVKKLPPYDPFQMRDKTNGTSASGALLHLMKSSIGTGILAMPNAFKNGGLIFGLFGTMAIGSLCTHCIYLLVLCSQTLARRTRRPAIGFADTAFVAFSTGPRRFRPYASFARGFVNAATFCTYYFGNCVYVILICASFKQVIDNHVEHHVSIRFWILGLALPLLPLGIIRSLRLLVPFSAVGTTFILIGLGCTIMWVVTGCAPFAGKHVVAGLLPDIGSRPWIAPFGHMPLFFATVLFAMEGIGTVSSIPSIVKASYSR
	>Ppopu-AAAP6	LPDIGSRPWIAPVGHMPLFFATVLLSMENIGTVLPIENSMSQPQLFLWGWPCGVLYAAMIPVVVLYAIIGFLGYLRFGDVIEGSITLNLPNDSFSEAVKIMVALSILFSYGLQFSAPSEIMWTHLEPWLHKLKRNTKFTGNDEQSAVVDVKSISAAANATAGPAKQLKTELEERETVSGMYYVMRASMILGTFLISAIVPNLAPIISLFGAVFFSMLGLFCPAVIHLVTFWEHGDGDDGDDSDDDSDDHSGDHSGDNSDDDYGRDAVNCTGFDNATFESDGNVQRKHGNNHNNHNNNHNHSHNHNHNHNNNHNNNH
	>Ppopu-AAAP7	VELLFAMEGIGTVLPIENSMSHPEFFLRGRPCGVLNACMTLVVFLYTIVGFLGYLRFGDTIEGSITLNLPNDVFAEVIKIM
	>Ppopu-AAAP8	MVALSILFSYGLQFCVPSEIVWIRFESWLRKREQTITIYSAQHDDHVSTASTNAIATAADISSTSTTSVDDQIQSEIELDRRGKSLDWAYYTMRGSMILGTVFIATLVPNLAPFISLIGAVFFSILGLFCPAVIHLITFWDRGDDNDPNTWDAECDFDDDANLDSGPQQDRRRICEFIRRNKGMDRLTIAKDVIIIIMAFVALVSGTYVSMMDILANHDVEHATNSPNTT
	>Ppopu-AAAP9	TDLAWQWLRSKLVNTVADADGKGTDDIESSPRLKAYYYGMRFTLILGTILVATVVPDIGPLVSIVGGVGFSTLGLIVPVTMEIVWYWYPKDDGGDDDGDDDGDDDD
	>Ppopu-AAAP10	MPDAAARPSEHAGATGPAVAVGSPTDRTATTGRPPRPVSAADEKHKISNVESMVHMVKATIGGGFLAMPEAFRHTGVAVGVAGTVFIGLIVLNMMSSIVRFSQTLRSGKYAAAILAERNANNAGNVKDQDAGNVAKLPSKQRHSKKLILPPMDYPETVYAVFQHGARGHFAHWAPFFRKLSSASLVTTYYGVNIIYVCIVANTFKQIVDQYTANGPEHTWAHSLHGLSIRWYPAVTTLFVVPVGMVRLMKYLVPFSVLANTCLVIGSG
	>Ppopu-AAAP11	MDTQATQQELQTFLLDEKSSKMREVSQNNKHKSSKNLEKEAVHLNGLEYFDPFVERNLEHPTTDGETLTHLLKASLGTGILAMPQAFMCAGLITGIFATVFVSAVCTFCSYLLVKCAHTLYRRTKVTAMSYADVAEVAFAKGPPWSRRFSAVIRQSALWLLFITYFGTCSVYTVIIATNFQQLYVHHMGDADGTADVRYFIAVLLVPLVLLSYVPNLKYLAPVSMIANLLMAGGLGITFYYLLCDIPSVMDRPPVGSLDTFPTFFCLTVFAMEAIGVVMPLENNMKTPKHFLGFFGVLNVGMGGVTIIYILLGFLGYLKYGKDTQASITLNLPTEDLAAQLAKIFIGLAVFCTYGLQFFVCLEIAWTKIQDSFEKATTFHNYVLRTILVTLSVALAVGV
	>Ppopu-AAAP12	MSHHFAAAGDVTGLPLKSTGSMRPIITELDNNKKGSIRTDVADLVLVKYKCSSNGVPVTQTNGSTLPLVSSTSKDAELGGYNPFDHRIIQHPTTDMETFIHLLKGSLGTGILAMPMAFMNAGLVFGLVATAVIGFVCTYCVHILVKSSHKLCRRMQVPALGFADVAEVAFLAGPPAFHKFSGLFRGLVNTFLTIDLLGCCCVYIVFVAQNIKQVMDEYFMTQLGVRVYMLMLLPLVIAMNLIRNLKYLAPFSMIANFLVGICMTITFWYVFQDVPSTKTVPYVADWHTWPLFFGTAIFALEGIGVVMPLENNMKTPQHFIGCPSVLNIGMTIVVVLYSTVGLFGYLKYGDKTQGSITLNLPNDQLLAQSVKVMIAVAIFLTYSLQFYVPFEIIWKGTKH…
	>Ppopu-AAAP13	RACCRVRPGSLFFARVRPVVAVRRPPFLDSLLPCLFSRSQQPIRRDRRSTAGISIGYRSNALNHCSTTIAVIIIMSESLSLTGIGPPSETKEQKSKSYAVNVPLENVSLNANGSPPYDPHAHRILEHPTTNSETLIHLLKGSLGTGILAMPNAFFNSGLLIGSVGTILIGILCTYCLHVLVRSQYILCKRLRVPILSYPDSMKYALKDGPAFLKFGVPLSAFVVDGFLIVYQLGICCVYIMFIGSSIKQVLDIYIEPMNERYYMLMMLVPLVAINLIRNLKLLAPFSQLANIITFAGLGIVLWYIFTDLPPVSSRPLIGEPRKYTLFVGTTLFALEAVGVVLALENNMKTPASFGGTTGVLNIGMFAITLMYVAMGFFGYVKYGEFAKGSVTLNLPELD…
	>Ppopu-AAAP14	MTDNMTRNYNIHTSTSKPEQHVSKQQNMAMDGYDNEGMLRSELDINGKPINGNTCIDMDKLSRCVNGGVQDTSAQSNEKSNFYNPYQHRDVKHPTSYFDTLIHLLKASLGTGILAMPSAFKNAGYVIGTLGTIIIGILCTYTIHLLITASYELCIKRKVPSLTYPGTAAAAFEEGPKVTRKLAPYARMITNLFLVLYQIGSSCIYVVFIASNLKAVGDIYLEGNTDVRMYMVYILIPLILICWIRNLKLLAPFSSIATCLTIVSFTLIFYYIFREAPSFTNREPVGTIKSIPLFFGTVLFAMEAIGMVLPLENEMKNPKRFGSPFGVLNASMLPISLLYTFVGLLGYLKYGEETTGSITLDMPQEEVLSQVVKLLLSISIYTTYALSNYVAFDILWKGI…
	>Ppopu-AAAP15	MTAENNKEFNINDNHKVKVQTVKPPGQMSNVECDKMTIKTSRVNEDKPLLTGTATLYNQNGNNFLSPSSRTSPDTNIISSSPIGESLEKCGGFSEPTSDFNPLLNRQLENPTSNFDTMVHLLKGNIGTGILAMPDAFRNSGWVVGLVCTALLGAICTHCMHMLVRCSHELCIRTQSPSLSFPNVAQMAFEYGPPKLRKYSSVASKFINTFLVITQLGFCCVYFLFVATNLQEVISHYFFYMSVQSYLVILLVPMILLNCVKSLKYLTPASFLATILTVIGLGITFFYLLQGLPKTLTVKAFSSWKQLPLYFGTAVYAFEGIGMVLPLENNMKNPEAFGGMTGVLNTGMVIVTCLYTSIGFFGYLRYGDAVKLGSITLNLPAQDLLAQSVRAAMGFSIFL…
Tamalia coweni	>Tcowe-AAAP1	QAVIVYRGLEKRYGPFNHPTMCEYSVRICLCLITYLAASQVPNLDLFMSLVGSVTCVALTMIFPALSDLAFPRNDQRN
	>Tcowe-AAAP2	SILLSMIPIMISSLIRNLKFIAWLSAIANMCMLVGLIVILYYCSIDLPPLSSRAAVAHWTKIPLYFGTSIFSFEGISLVLPLEQEMKNPKQFSSVFGVLNVGMVIVTSFIMLTGFMGYLKFGDAVRGSLTLNLPEAFLLSKVVISSMMFGIICTYTLQFYVPIEIIWPRVENKLGPFKSPLLWETGLRVILVLVTFVAADVIPHLNLFISMMGAVASTFLALIFPPLCHMAVTGYDDVGYG
	>Tcowe-AAAP3	MGDKSRKNSSTQDVEANGTSEQQQQVDAVAKAVHGHPVSEHPTTYCETLMHLLKGNIGCGMLAMGDAFRNGGLLMAPILTVFIGTVCIYNNHILLNVAHKLKSRLKLEHCPTFSETVELSFATGPKSLQKHADLFRTTVNVFVIITQLGFCCVYILFVSSSIKQFCDEYGTVWDIHIHMIFALVPIMSCAMIRNLKFIAPLSTAANISMAIGLGIILSYCVVDLPSLKSRTAVAHWSQIPLFFGTAIYAFEGISLVLPLQLEMKRPNRFASTMGVLNVGMTIVTFIILTMGFVGFWRFGDDVKGSLTLNLPPTLILSKIVVGLMVFAIICTYTLQFYVPVAILWPSVQEKYGPFQSPALAEYLLRAALVFATFLAAEVIPHLALFISLVGAIASTFLAL…
	>Tcowe-AAAP4	IFAMEGIGTVLPIENSMRHPKHFLTARPCGVLNAAMALVIFLYATSGFLGYLRFGDTVEGSITLNLPNDLFAEAVKIMIALSILFSYGLQFCVPSEIVWARLGPWLHERRQNAECFKNDKSVSISALSTVTESTLTTTTVISTTSNPKIDEIKQLELELEQQEKPVDLAYYVMRSLMILVTFIIAAIVPNLAPIISLFGAIFFSMLGLFCPAVIHLITFWENSDQDDENYENTNFEENLGLDGDNYVVLSDFILESGVVLQQRRRNSGNSTSRKKGMNWFTAAKDVIIIFLALIAMVSGTYASLIDIIAFYGA
	>Tcowe-AAAP5	FKNGGLIFGLVGTAAIGALCTHCIYLLVLCSQVLARRTRRPALGFADTAAAAFSTGPRRFRSWAPFAREFVNAALFCTYYFGNTVYVVLVAASFKQVADTHTPLEWHLPIRAWILALAVPLVPIGIIRTLRVLVPFSAVATVFILVGLGCTMTWVVVGASLFSGSEALAQAVPLPSIMSRPWIAPIGHMPLFFATVLFAMEGIGTVLPIENSMKHPQRFLTARPCGVLNAAMVLVVCLYSVAGFLGYLRFGEATDGSITLNLPNDLFAEAVKIMVALSILFSYGL
	>Tcowe-AAAP6	RCSGSISLNLPADNILSEATKVLISLGILLTYGLQLTVTADLAWQGLRGKLIRSVGELDAVSDVTKVSYDPSRTEGYYYAMRFLLILGTILVATVVPDIGPLVSLVGSVGFSLLGMIVPVFMETVWYWYPKDDDECGGNGNERNNWSDVDLTETSAGNSDLRSEKGFGMFSVPGKITVATSNRRRSVRRVVRHVKNAILLSFGLCALIGGAYYNILVILDSVGDDKSAQPPASLPPTMSA
	>Tcowe-AAAP7	AGSALCSLEGVGMLLHIENAMRQPLELAGPPSYTIHRAMVIIIAMNTSLGLFGYMRFGDRCLGSVSLNLPKDDKLSEAVKVLIALGILLTYGLQLTVTADLAWQGLRSKLTKITDGDAADGGNKTTDDSSPRMLSYYYVMRFSLILGTILVAT
	>Tcowe-AAAP8	IMGTQNTPQELQSFLLDEKPAMKEVPQIKRKQSKNLEKIEAGQLNGLDYYDPFLERSLEHPTTDCETLTHLLKASLGTGILAMPQAFKCSGLITGIFATVMVSVVCTFCSYSLVKCAHTLYRRTKVTAMSYADVAEVAFSNGPLWSRKFSWLTRQTVLGLLFVTYFGTCSVYTVIIATNFQQVYSFHMAGEPDLRYFIAALLVPLILLSYVPNLKYLAPVSMVANLLMAGGLGITFYYLLSDVPNLMDRPAVGTLDAFPTFFCLTVFAMEAIGVVMPLENNMKTPKHFLGIFGVLNIGMSGVTVVYILLGFLGFLKYGDATNASITLNLPTEDIAAQLAKIFISLAVFCTYGLQFFVCLEIAWAKIQDNFEKASTFHNYVLRTILVVLSVAIAVAVPTI…
	>Tcowe-AAAP9	YGLQFFVCLEIAWTKVQENFENTFTFHNYMLRTFLVIVSVSIAIAVPTIRPFIGLIGAFCFSLLGIIAPVIIEFATYWDNVTPWMIGRNSALIAVGLLVLVFGTSSSISDITLIFTVNDTNSVIETNMTTIVKDVTL
	>Tcowe-AAAP10	MSHHFAAAGDVVGLPLKSTGSMRPIITELDNSKKGSIRTDVADLVLVKYKCASNGVPVTQTNGSTLPLVSSTSKDAELGGYNPFDHRVVQHPTTDMETFIHLLKGSLGTGILAMPLAFLNAGLIFGLVATGIIGFVCTYCVHILVKCSQKLCRKMQVPALGFADVAEVAFLAGPPAFQKFSGFFRGMVNTFLTIDLLGCCIVYIVFVSKNIKQVVDMYFETELNVRWFMLMLLPLVIAMNLIRNLKYLAPFSMVANILVGTCMTITFWYVFQDVPSTKTVPYIADWHQWPLFFGTAIFALEGIGVVMPLENNMKTPQHFIGCPSVLNIGMAIVVILYSSVGFFGYLKYGDKTEGSITLNLPKTELLAQSVRVMIAVAIFLTYSLQFYVPFEIIWKACKH…
	>Tcowe-AAAP11	ETLIHLIKGSLGTGILVMPNAFLNSGLLIGIVGTILIGILCTYSFQVLVRSQYTLCKKLQVPKLSYPDSMKYALQDGPKFLKFSIPHSA
	>Tcowe-AAAP12	LRTHIYIYIYIRIYYKHAPPSCFFAAKIFQKKKRVYAPDMSESLSLTGIGPPSETKEQKSKSYSVNVPQENALLNANGSPAYDPHAHRVLEHPTTNSETLIHLLKGSLGTGILAMPNAFFNSGLLIGTVGTILIGILCTYCLHVLVRSQYLLCKRLRVPILSYPDSMKYALQDGPGFLKFGVPLSALIVDGFLIVYQLGICCVYIMFIGSSIKQVLDIYIEPMNERYYMVIMLIPLVVINLIRNLKLLAPFSQVANIVTFVGLAIVLWYIFTDLPPISSRPLIGEPRKYTLFVGTTLFALEAVGVVLALENNMKTPASFGGTTGVLNIGMTGITIMYVAMGFFGYVKYGEYAKGSVTLNLPDEDILSQTVKLIFAFAIFITYALQAYVPVDIIWNTYMK…
	>Tcowe-AAAP13	RPLIGEPRNYILFVGTTLFALEAVSVVLTLENNMKTPKSFRGMTGVFSIAMTIIVSLCLFMGFFGYVKYGENTKGIVTLNLQPNEKKVRQLILVITLTMLIRYAFHAYVTMDVILNTYLKRRIPDHSKTIVEYTLRIAIVILTFSLAVSVPRLELFIPLIGSLCLSVLGIAFP
	>Tcowe-AAAP14	DVRMYMVYILVPLILISWVRNLKLLAPFSSIATCLTIVSFTLIFYYIFRETPSFAGREPIGTVKSIPLFFGTVLFAMEAIGMVLPLENEMKNPKKFGSPFGVLNASMLPISFLYTVIGLLGYLKYGEATTGSITLDMPQTEMLSQVVKLLLSISIYICYALSNYVTFDIIWKGIEQKMEKNEHRICWEYALRTGIVIITFFLAIAIPNLEHLISLIGAFCLSSIGIALPAIINFLTFVDVYKNEGPLLFTVFCLRNLLIVLIAILAFIIGVSTSVSDIIRHMM
	>Tcowe-AAAP15	LIPITLLYTTVGLFGYLKYGENVNGSITLSLPKSQNTANFIRVMYSISIYSCYSISNFVAFKHAWENIGLKFFRDSNLRVFWEYISRAILVFSTYLIAVVCPTLECTISLIGAICLSLVGILMPALVHFLTFYKIYLSKMSMMRFCWYTLCSTALGVVAIIGMIVGVHSNIVEIIRQNNTTQH
	>Tcowe-AAAP16	MTTENNEDFIVNDNHVKVQAAIPGQVSNVECDKMTIKTSRVNEDKPLLTGTPTLYNQNGSHFPSPPFRTSPDSNISSGPLSGTLEKHGGVRESTSDFNPLLNRQLENPTSNFDTMIHLLKGNIGTGILAMPDAFRNSGWVVGLVCTALLGGICTHCMHMLVRCSHELCIRTQSPSLSFPNVAEMAFEYGPPKLRKYSSVASKFINTFLVLTQLGFCCVYFLFVATNIQEVINHYFFYMSVQWYLVLLLVPMILLNCVKSLKYLTPASFLATVLTVIGLGITFFYLLQGLPRTLSVKAFSSWHQLPLYFGTAVYAFEGIGMVLPLENNMKNPEAFGGMTGVLNTGMVAVTCLYTAIGFFGYLRYGDAVKLGSITLNLPAEDLLAQSVRAAMALSIFLSYG…
Tamalia inquilinus	>Tinqu-AAAP1	DDVKDSLTWNLPNDQKITQFVILMMMLGIACSYALQFYPAAVIVYRGLEKRYGPFNHPAMWEYSVRICLCLITYLAASQVPNLDLFMSLVGSVTCVALTMIFPALSDLAFRTDDQGNFSTFMSVVTLFTAVVGSATGIYANSTAIYDAFTQR
	>Tinqu-AAAP2	KIKIIMKPAAEATSTINGNDVLKLVTSIDFDAANFLETNGTNSERSRLPKETDTETLSLLVFENEDMAKDKWKSGSVNNRVNGQTKREITEHRLSVLSIGYVPTAHPTSYFETLLNMLKGNIGCGILAMGDAFKNGGLLLSPALTVFIGIICVYNQHLLVECSKSVKEKLKLKHNPEFAETVELSFQSGPPRFQSYSVFFRNSVNSFIVITQLGFCCVYILFVSKSIQQVMSWYGVQLDVHMSILLSMVPIMISSLIRNLKFIAWLSAIANMCMLVGLIVILYYCSIDLPPLSSRAAVAHWTKIPLYFGTSIFSFEGISLVLPLEQEMKNPKQFSSVFGVLNVGMVIVTSFIM
	>Tinqu-AAAP3	MGDKSRKNSSTQDVEANVTSEQQQQVDAVAKAVHGHPVSEHPTTYCETLMHLLKGNIGCGMLAMGDAFRNGGLLMAPILTVFIGTVCIYNNHILLNVAHKLKSRLKLEHCPTFSETVELSFATGPKSLQKHADLFRTTVNVFVIITQLGFCCVYILFVSSSIKQFCDEYGTVWDIHIHMIFALVPIMSCAMIRNLKFIAPLSTAANISMAIGLGIILSYCVVDLPTLKSRTAVAHWSQIPLFFGTAIYAFEGISLVLPLQLEMKKPNRFASTMGVLNVGMTIVTFIILTMGFVGFWRFGDDVKGSLTLNLPPTLILSKIVVGLMVFAIICTYTLQFYVPVAILWPSVQEKYGPFQSPALAEYLLRAALVFATFLAAEVIPHLALFISLVGAIASTFLAL…
	>Tinqu-AAAP4	YLRFGDSVEGSITLNLPNDLFAEAVKIMIALSILFSYGLQFCVPSEIVWARLGPWLHERRQNAECFKIDKSISICTVTGSTLTTTTAISTTSNPKIDEIKQLEMELEQQEKPVGLAYYVMRSLMILVTFIIAAIVPNLAPIISLFGAIFFSMLGLFCPAVIHLITFWENSDQDDENYDNTNLEENLGLDGDNYVVFSDFILESGVDVLQQRRSNGGNSTSRKKGMNWFTAAKDVIIIFLALLALVSGTYASLIDIIAFYGV
	>Tinqu-AAAP5	ALCTHCIYLLVLCSQVLARRTRRPALGFADTAAAAFSTGPRRFRSWAPFAREFVNAALFCTYYFGNTVYVVLVAASFKQVADTHTPFEWHLPIRAWILALAVPLVPIGIIRTLRVLVPFSAVATVFILVGLGCTMTWVVVGASLFSGSEALAQAVPLPSIMSRPWIAPVGHMPLFFATVLFAMEGIGTVLPIENSMRHPQRFLTARPCGVLNAAMVLVVCLYSVAGFLGYLRFGEATDGSITLNLPNDLFAEAVKIMVALSILFSYGLQFCVPSEIVWARLEPWLRKRRQDDEFVNKNSAADVSTVANSAVTATTVLSMTGNGSLDEKKQLEMELKVQEEPMDGAYYVMRATMILGTVFIAALVPDLAPFISLIGAVFFSILGLMCPAVIHLVAFWNHD…
	>Tinqu-AAAP6	GPPSYMLHKSMVIIIAFNGALGLCGYLRYGDRCSGSVSLNLPADNILSEATKVLISLGILLTYGLQLTVTADLAWQGLRGKLIRSVGELGAVSDVTKVSHDPSRTEGYYYAM
	>Tinqu-AAAP7	MNNSLGLFGYMRFGDRCLGSVSLNLPKDNKLSEAVKVLIALGILLTYGLQLTVTADLAWQGLRSKLTKFAEGDAAADGGDKATDDSSPRMLTYYYVMRFSLILGTILVATAVPDIGPLVSLVGSVGFSVLGMIVPVFMETVWYWYPRDDNECGNGNERNIWSDVDLTKTSAGNSGLRSENGPGKITVATSNRRRSVRRVVRHVKNAILLSFGLCALIGGAYYNIRVILDSVGDDKSAQPPAS
	>Tinqu-AAAP8	MPEAFHNAGLLMGFIGTLILGISVLNMMASIVRCSQTLRSGKYADAVLADRKKNGTAVNDEIDDYYNNLRPIQKIKKQLILPPMDY
	>Tinqu-AAAP9	MGTQNTPQELQSFLLDEKPAMKEVPQIKRKQSKNLEKVEAGHLNGLDYYDPFLERSLEHPTTDCETLTHLLKASLGTGILAMPQAFKCSGLITGIFATVMVSVVCTFCSYSLVKCAHTLYRRTKVTAMSYADVAEVAFSNGPLWSRKFSWLTRQTVLGLLFVTYFGTCSVYTVIIATNFQQVYSFHMAGEPDLRYFIAALLVPLILLSYVPNLKYLAPVSMVANLLMAGGLGITFYYLLSDVPSLMDRPAVGTLDAFPTFFCLTVFAMEAIGVVMPLENNMKTPKHFLGIFGVLNIGMSGVTVIYILLGFLGFLKYGDATDASITLNLPTEDIAAQLAKIFISLAVFCTYGLQFFVCLEIAWAKIQDNFEKASTFHNYVLRTILVVLSVAIAVAVPTIG…
	>Tinqu-AAAP10	KGSLGTGILAMPLAFLNAGLIFGLVATGIIGFVCTYCVHILVKCSQKLCRKMQVPALGFADVAEVAFLAGPPAFQKFSGFFRGMVNTFLTIDLLGCCIVYIVFVSKNIKQVVDMYFETELNVRWFMLMLLPLVIAMNLIRNLKYLAPFSMVANILVGTCMTITFWYVFQDVPSTKTVPYIADWHQWPLFFGTAIFALEGIGVVMPLENNMKTPQHFIGCPSVLNIGMAIVVVLYSSVGFFGYLKYGDKTEGSITLNLPKTELLAQSVRIMIAVAIFLTYSLQFYVPFEIIWKACKHRFTSRPLFYEYLLRVVLVVSTVMAAIAVPNLGPVISLIGALCLSFLGLILPSCIDLVTNWEEPGMGRGYWRLWKNMVVIAFGILGLVTGVYCSIIDIIKEYGV
	>Tinqu-AAAP11	RTPTHVVHYASLTPFSSREHFPKSVRLSARIHTRIYYKHAPPSCFFAAKIFQKKKRVYAPDMSESLSLTGIGPPSETKEQKSKSYSVNVPQENALLNANGSPAYDPHAHRVLEHPTTNSETLIHLLKGSLGTGILAMPNAFFNSGLLIGTVGTILIGILCTYCLHVLVRSQYLLCKRLRVPILSYPDSMKYALQDGPGFLKFGVPLSALIVDGFLIVYQLGICCVYIMFIGSSIKQVLDMYIEPMNERYYMVIMLIPLVLINLIRNLKLLAPFSQVANIVTFVGLAIVLWYIFTDLPPISSRPLIGEPRKYTLFVGTTLFALEAVGVVLALENNMKTPASFGGTTGVLNIGMTGITIMYVAMGFFGYVKYGEYAKGSVTLNLPDEDILSQTVKLIFAFA…
	>Tinqu-AAAP12	MTDSMTRNYNNYTSSSKPEQHVSKQQTAMDGYDNQGMLRSELDINGKPASGNTCINMDSLNKSIVVHTKGDNSSQMNGIQIFYDPYQHRDVKHPTTYFDTMIHLLKASLGTGILAMPSAFKNAGYVVGTIGTIIIGFLCTYTIHLLITASYELCVRRKIPSLTYPGTAAAAFEEGPKATRKLAPYARMITNLFLVMYQIGSSCIYVVFIASNLKAVGDAYLGVSADVRMYMVYILVPLILISWIRNLKLLAPFSSIATCLTIVSFTLIFYYIFRETPSFAGREPVGTVKSIPLFFGTVLFAMEAIGMVLPLENEMKNPKKFGSPFGVLNASLLPISLLYTVVGLLGYLKYGEATTGSITLDMPQTEMLSQVVKLLLSISIYICYALSNYVAFDIIWKGI…
	>Tinqu-AAAP13	LRPLAPIAKWLTSLLLFLYQIGSSTVYIVFISDNISEVVEEYYHVSISRLKTASALLIPLFLISSIRSFKRLSALSQVATCLSFVSFVLIFTYIFGGKPSFEERRPFGTMDTIPLFFGTVLFAMEAIGVILPLEADMKHPEQFGSTFGVLNMSLFPITLLYTTVGLFGYLKYGENVNGSITLSLPKSQNTANFIKVMYSISIYSCYSISNFVAFEQAWENIGLKFLRNSNLRVFWEYFFRAFLVFSTYLIAVVCPTLECTISLIGAICLSLVGILMPALVHFLTFYKIYLTKMNIMRFCWYTLCSTALVVVAIFGMVVGVHSNIVEIIRQNNTTQH
Acyrthosiphon pisum	>ACYPI001018	MSHHFAGAGDVGVPLKSTGSMRPIITELDNNKRGSIRTDVADLVMVKYKCSSNGVPITQTNGSTLPLVPGSSKDAEFGGYNPFDHRTVQYPTTDMETFIHLLKGSLGSGILAMPLAFMNAGLIFGLIATATIGFVCTYCVHILVKSSHKLCRRMQVPALGFADVAEVAFLAGPPAFQKFSGLFRGLVNTFLTIDLLGCCCVYIVFVAKNIKQVMDEYVLDINVRWYMLMMLPLVIAMNLIRNLKYLAPLSMVANFLVGTCMTITFWYVFQDLPPMKSAPFITDWHKWPLFFGTAIFALEGIGVVMPLENNMKTPQHFIGCPSVLNIGMAIVVLLYSTVGMFGFLKYGDKTEGSITLNLPKDELLAQSVKVMIAVAIFLTYSLQFYVPFEIIWKGSKHRF…
	>ACYPI008957	MSKKKEISDNKLRPFKCQEKSEVAHLNGIDYFDPFLERNLEHPTTNGETLTHLLKASLGTGILAMPLAFQCSGLITGIFATLCVSFVCTYCSYLLVKCAHTLYRRTKVSSMSYADVAEVAFANGPQWSRKFSLITRQSVLWLLFVTYFGTCSVYTVIIASNFEQLFTHHMGYELNLRYFISILLIPLILLSYVPNLKYLAPVSMVANLLMATGLGITFYYTLCDVPNISERPAVGTLETFPTYFCLTVFAMEAIGVVMPLENNMKTPRSFLGVFGVLNIGMGCVTIVYILLGFFGYLKYGEATKSSITLNLPTEDLAAQVAKICISLAVFCTYGLQFFVCLEIMWNKIEETFERTTILHNYVLRTVLVIASVLIAVAVPTIGPFIGLIGAFCFSLLGII…
	>ACYPI007681	MGSQGTEPVLQSFLLVEKSKMKEIPRNLRKPSNILEKGEVAHLNGIDYFDPFLERSLEHPTTNGETLTHLLKACLGTGILAMPLAFQCSGLITGIFGTVFVSLVCTYCSYLLVKCAHTLYRRTKVSYMSYADVTEVAFANGPQWSRKFSSLTRQSVLWLLFVTYFGTCSVYTVIIASNFEQLFTHHMGYELNLRYFISILLIPLILLSYVPNLKYLAPVSMVANLLMAAGLGITFYYTLCDVPNISKRPAVGTLETFPTYFCLTVFAMEAIGVVMPLENNMKTPRDFLGLFGVLNIGMGGVTIVYIMLGFFGYLKYGETTKSSITLNLPTEDIAAQVAKICISLAVFCTYGLQFFVCLEITWTKVQKNFEKATVYHNYILRTVLVSLSVAIAVAVPTIG…
	>ACYPI001684	MMGSQGVEPELQSFLLDDKSKMKEVPPQTKRKSSKNQEKSEVANLNGIEYFDPFLERNLEHPTTNGETLTHLLKASLGTGILAMPQAFQCSGLITGIFATVFVSFVCTFCSYSLVKCAHTLYRRTRVTAMGYADVAEVAFANGPAWSRKFSSLTRQLVLWLLFVTYFGTCSVYTVIIASNFEQLFAHHMGYALNLRYFIAMLLLPLILLSYVPNLKYLAPVSMVANLLMSVGLGVTFYYTLNDIPSISDRPAVGSLETFPTFFCLTVFAMEAIGVVMPLENNMKTPRKFLGVFGVLNVGMGGVTVVYILLGFLGFLKYGDETKSSITLNLPTEDAAAQVAKICISLAVFCTYGLQFFVCLEIAWTKIQENFEKATIYHNYVLRTVLVTLSVAIAVAVPT…
	>ACYPI005519	MTTEINGDFSINDNHIKVQAAKPAQVNCDKMTLKTSRVNEDKPLLTGTATLYNQNGSNFLSPTARTLPDTNISSGPMNESLEKNVANGGSTSDYNPLLNRQLENPTSNFDTMIHLLKGNIGTGILAMPDAFRNSGWVVGLVCTALLGAVCTHCMHILVRCSHELCVRTQRPSLSFPNVAEMAFEYGPPKLQKYSSAASKFINTFLVMTQLGFCCVYFLFVATNLQEVITHYFSVKLSVQSYLLILLVPMILLNCVKSLKYLTPASFVATILTVIGLGITFFYLLQGLPKTLSVKAFSSWQQLPLYFGTAVYAFEGIGMVLPLENNMKNPESFGGMTGVLNTGMVIVTCLYTSIGFFGYLRYGEAVKLGSITLNLLLKISQSVRAAMAFSIFLSYGLQFY…
	>ACYPI008971	MSESLSLTGIGPPSDTKDQKSKSYAVNVQQENMSLNANGSPPYDPHAHRILEHPTTNSETLIHLLKGSLGTGILAMPNAFYNSGLLVGTVGTILIGFLCTYCLHVLVRSQYLLCKKHRVPILSYPDSMKYALQDGPAFLKFGVPLSAIIVDGFLIVYQLGICCVYIMFIGTSIKQVLDIYIEPMNERYYMLMMLIPLVAINLIRNLKLLAPFSQGANIITFAGLAIVLWYIFVDLPPISSRPLIGEPRNYTLFVGTTLFALEAVGVVLALENNMKTPASFGGTTGVLNIGMTIITVMYVGMGFFGYVKYGEIVEGSVTLNLPNGDILSQAVKLIFAVAIFITYALQAYVPVEIIWNTYMKKRVQNWDKTTMEYLLRISVVLVTFLLAVAIPLLDLFISL…
	>ACYPI000536	MKHTVNSNGQGADGNNANDGDGNVGTQGWRRAKGGKKQLPYDPFQMRDNSNSTTATGALLHLIKSSLGTGVLAMPNAFKNGGLIFGLFGTAAIGALCAHCIYLLVVCSQSLARRTRRPALGFADTAYAAFKTGPHRFRAWAAFARGFVNAALFCTYYFGNCVYVILISASFKQVADNHLPEEWHLSIRTWILGLALPILPLGIIRSLRVLVPFSAVATTFILVGLGCSMAWVVIGVSPFSSKEAVLAAVPLPDMASRPWVGTIAHMPLFFSTVVFAMEGIGTVLPIENSMRHPEHFLRARPCGVLNAAMTLVVFLYSMAGFLGYLRFGNSTEGSITLNLPNDLFAETVKITVTLSILFSYGLQFCVPSEIVWARLRPWLRKRKWDAKYSLPATDKDTST…
	>ACYPI008849	MGDKSRKNSATQDVEANGTTDQQQQVEAVAKAVHGHPVSEHPTTYCETLMHLLKGNIGCGMLAMGDAFRNGGLLMAPILTVFIGTVCIYNNHILLNVAHKLKSRLKLEHCPTFSETVELSFATGPKSLQKHADLFRTTVNVFVIITQLGFCCVYILFVSSSIKQFCDEYGTVLDIHIHMIFALVPIMSCAMIRNLKFIAPLSTAANISMAIGLGIILSYCVVDLPTLNSRTAVAHWSQIPLFFGTAIYAFEGISLVLPLQLEMKTPNRFASTMGVLNVGMTIVTFIILTMGFVGFWRFGDDVKGSLTLNLPPTLILSKIVVGLMVFAIICTYTLQFYVPVAILWPSVQEKYGPFQSPALAEYLLRAVLVFATFLAAEVIPHLALFISLVGAIASTFLAL…
	>ACYPI000550	MTDSMTRNFNNYPSTAKPEQHVSKQQMAAADCYDNQGMLRSELDINGKPVNGNTCINMDSLNNRCVGINIKGDTATQLNEKQNFYNPYQHRDVKHPTTYFDTLIHLLKASLGTGILAMPSAFKNAGYVVGTLGTIIIGILCTFTIHLLVTASHELCIRRKVPSLTYPGTVAAAFEEGPKFTRILAPYARMMTNMFLVLYQIGSSCVYVVFIASNLKVVGDAYLGGNTDVRMYMVYILIPLILISWVRNLKLLAPFSSIATCLTVVSFTLIFYYIFREAPSFTDREPVGTVKSIPLFFGTVLFAMEAIGMVLPLENEMKNPKKFGSVFGVLNASMLPISTLYLIVGLLGYLKYGDKTTGSITLDMPQTEVLSQVVKLLLSASIYITYALSNYVAFDIVWK…
	>ACYPI006258	MDNPAAVLSDDVEDWTPRAPSTGSNQPQARLSSTNTPNNSSQTQSPTPHQKQQFQQPTPQQQYKRNASTYSIDIPATLGLMVTNTNPAANGGSTTSSTMKLTEYSSSGSNSSNSGSVGDGTATATSYIISGGNGEKADGNGMVGGRRRKGGKKQPRYDPFQMRDKSKATTDSGALLHLIKSSLGSGILAMPNAFKNGGLIFGLVGTAAIGTLCTHCIYLLVLCSQTLARRTRRPALGFADTAAAAFSTGPRRFRAWAPFAREFVNAALFCTYYFGNTVYVVLVAASFKQVADTHTPPEWHMPIRAWILGLAIPLVPLGIVRSLRLLVPFSAIATAFILVGLGCTMSWVVTGVSLFADESALTAAVPLPDIGSRPWIAPVGHMPLFFATVLFAMEGIGTV…
	>ACYPI000092	MVESGNMAKEKWKSDCVNIRSNGRTEQIKRENAEHRLSILSIVYNPTAHPTSYLDTLVNMLKGNVGCGILAMGDAFKNGGLFLSPVLTFIIGIICVYNQHVLVQCSKSVKQKLKLQHNPQFAETVELSFETGPQRFQSYSVFFRNSVNSFIVITQLGFCCVYILFVSKSIQQMLSWYNIQLDVHVSILITMVPIMISSLIRSLKFIARLSAIANVCMLVGLVVILYYCTVDLPPLSSRSAIAHWTTIPLYFGTSIFSFEGISLVLPLEQEMKKPKQFSTAFGVLNVGMVIVTSLIVLTGFMGYWRFGDAVRGSLTLNLPEEFLLSKVVISSMMFGIICTYTLQFYVPVEILWPKVEQRFGPFRSPLLWDTGLRVVLVLITFIAADVIPHLSLFISMMGA…
	>ACYPI001366	METDKLNDRENKTNGDAQFAVVEMGELNHCSRPSTSGENKRSGYLVTLMHFIKGNIGCGMLAMGEAFKIGGLYLTLFILLYVWLISVYNMHVLTTLSRKVQNRLQAKRAPSFGDTVENAFKMSDKWIFRSISNNIRKIVFYNILITQLGLCSVYILFIGTSLQKLLLQYSYEINIQTVLLLTMPLIMVCASLRKLRFIAPLSTLANFALITGVITIMYYSCSGPSSKGVRYSYSKWTELPTMFGIIMFSFEGIGLVLPLFAEIEDSKKFTSSFGVLNFGMVAVMMLNVPLGMTGYSKWGDDVKSSLTLNLPYDHELTQFVILMMILGIACSYALQFYPAAVIVYSDLEKIYGPFNHPAVWDYSIRICICLVTYLAASTVPHLDLFMSLVGSVTCVALTM…
	>ACYPI004320	MVEVQSQTGSPKPMVIRRCTEVPMAMGSPTASEMTRRRRRRSRLMSNASSVVSAAAAGIPASEKHKISNNEALMHLVKATIGGGFLAMPEAFHNIGIVMGVIGTSILGLSVLNMMSCIVRCSQTMRSGKYVDIILAEQNGKKTVGNGDDDGNNGSKQLARQRHSNELVLPSMDYPDTVANVLKYRAHGRFARFASFARNFTSASLVATYYGVNIIYVCIVSSTSKQLIDQYTSEASEDSWSHSLHGISIRWYPIIISVLILPVGMIRLMKYMVPFSVAANACMLSGTVAVFYFIVFGDGSQDPIPPEEQAKLVVWPATRWTLFAGSSLCSLESVGMLLHIENAMSRPLELAGPPYTLHRSVVVIIIMNSVLGLFGYLRYGDQCAGSISLNLPQDNHLSQ…
	>ACYPI53198	MDRPVAEKKDKISNASALMHMIKSTIGGGFLAMPEAFHNAGLLVGSIGTMILGVAVLNMMSFIVRISQKLRSGKYAAAILAEKNKNNDGTERKHDGEPIDINSSELVLEPMDYPDTVEAVFKYGSGGRFASWAPFAKKLTTVSLIVTYYGVNIIYVCIVASTTKQLVDIHTKDSEMGSLWYALHGLNVRWYPLFVALLIIPMGMIQLIRYLVPFSVIANGLISAGTVVLFYFIFTDDNGRNPLNAEERAKLVVWPMTRWTLFAGSALCSMEGVGMLMHIENSMKKPRELAGPPGYTLHWSMLIIVILNGALGFFGYIRYGERCLGSVPLNLPSDNSLSEGVKIAVTLGILMTYGLQLTVTADLVWQWLKRRSDTNVFPRTGSATQEVSEMNNQYKLMRF…
Myzus persicae	>Mpers-AAAP1	MGDKSRKNSTTQDVEANGISDQQQVEAVAKAVHGHPVSEHPTTYCETLMHLLKGNIGCGMLAMGDAFRNGGLLMAPILTVFIGTVCIYNNHILLNVAHKLKSRLKLEHCPTFSETVELSFATGPKSLQKHADLFRTTVNVFVIITQLGFCCVYILFVSSSIKQFCDEYGTVLDIHIHMIFALVPIMSCAMIRNLKFIAPLSTAANISMAIGLGIILSYCVVDLPTLNSRTAVAHWSQIPLFFGTAIYAFEGISLVLPLQLEMKTPNRFASTMGVLNVGMTIVTFIILTMGFVGFWRFGDDVKGSLTLNLPPTLILSKIVVGLMVFAIICTYTLQFYVPVAILWPSVQEKYGPFQSPALAEYLLRAVLVFATFLAAEVIPHLALFISLVGAIASTFLALI…
	>Mpers-AAAP2	MVENGNMAKEKWKSDCVNIRSNGKTEQTKRENAEHRLSILSLVYNPTAHPTSYLDTLINMLKGNVGCGILAMGDAFKNGGLFLSPVLTFFIGIICVYNQHVLVQCSKSVKQKLKLQHNPQFAETVELSFQSGPQRFQSYSVFFRNSVNSFIVITQLGFCCVYILFVSKSIQQVLSWYNIQLDVHLSILISMVPIMISSLIRSLKFIARLSAIANMCMLVGLVVILYYCTIDLPPLSSRSAIAHWTTIPLFFGTSIFSFEGISLVLPLEQEMKKPKQFSTAFGVLNVGMVIVTSLIVLTGFMGYLRFGDAVRGSLTLNLPEEFLLSKVVISSMMFGIICTYTLQFYVPVEILWPKVEQKFGPFRSPLLWDTGLRVILVLITFVAADVIPHLSLFISMMGA…
	>Mpers-AAAP3	METDKLNDTEKKRKSDTQVAVVEMRELNHSSRPSISGENKTSGYIVTLMHFIKGNIGCGMLAMGEAFKIGGLYLTLCILLYVWLISLCNMHILTTISKKVQIRLQAKRAPTFGDTVENAFKMSDKWIFRSISNYIKKIVFYNILITQLGFGSVYILFISTSLQKLLHQYSYEINIQTVILFTMPLIMVGACLRRLRFIAPLSTVANVALITGVVTIMYYSCSGPSAKNVRYSYAKWSELPTMFGIIMFSFEGTGLVLPLFAEMDDDKKFTSCFGVLNFGMVAVMMLNVPLGMTGYSKWGEEVKSSLTLNLPLDHELTQFVILMMILGIACSYALQFYLAAVIVYNDLEKYYGPYNHPAVWDYSIRISLCLLTYLAASTVPHLDLFMSLVGSVTCVALTM…
	>Mpers-AAAP4	MNTEINGDFSINDNHIKVQAAKPAQASNVNCDKMTLKTSRVNEDKPLLTGTATLYNQNGSNFLSPSPRTLPDTNISSGPMNESLEKNGANGGSASDYNPLLNRQLENPTSNFDTMVHLLKGNIGTGILAMPDAFRNSGWVVGLVCTALLGAVCTHCMHILVRCSHELCVRTQRPSLSFPNVAEMAFEYGPPKLQKYSSAASKFINTFLVMTQLGFCCVYFLFVATNLQEVITHYFSVKLSVQSYLLILLVPMILLNCVKSLKYLTPASFVATILTVIGLGITFFYLLQGLPKTLNVKAFSSWQQLPLYFGTAVYAFEGIGMVLPLENNMKNPESFGGMTGVLNTGMVIVTCLYTSIGFFGYLRYGEAVKLGSITLNLPSEDLLAQSVRAAMAFSIFLSY…
	>Mpers-AAAP5	MTDSMTRNFNNYPSTAKPEQHFSKQKMAAADCYDNQGMLRSELDINGKPVNGNTCINMDSLNNKCVGINMKGDTAQQLNEKQNFYNPYQHRDVKHPTTYFDTLIHLLKASLGTGILAMPSAFKNAGYVVGTLGTIIIGILCTYTIHLLITASHELCIKRKVPSLTYPGTVAAAFEEGPKFTRVLAPYARMMTNMFLVLYQIGSSCIYVVFIASNLKVVGDAYLGGNTDVRMYMVYILIPLILISWIRNLKLLAPFSSIATCLTIVSFTLIFYYIFREAPSFVDREPVGTVKSIPLFFGTVLFAMEAIGMVLPLENEMKNPKKFGSVFGVLNASMLPISVLYTVVGLLGYLKYGDKTTGSITLDMPQTEVLAQVVKLLLSISIYITYALSNYVAFDIIWK…
	>Mpers-AAAP6	MSHHFAAAGDVAGVPLKSTGSMRPIITELDNNKKGSIRTDVADLVMVKYKCSSNGVPITQTNGSTLPLVSSTSKDAEFGGYNPFDHRTVQYPTTDMETFIHLLKGSLGSGILAMPLAFMNAGLVFGLVATAVIGFVCTYCVHILVKSSHKLCRRMQVPALGFADVAEVAFLAGPPAFHKFSGLFRGLVNTFLTIDLLGCCCVYIVFVAKNIKQVMDEYVLEINVRWYMLMMLPLVIAMNLIRNLKYLAPFSMIANFLVGICMTITFWYVFQDMPSPKTVPYITDWHKWPLFFGTAIFALEGIGVVMPLENNMKTPQHFIGCPSVLNIGMAIVVILYSTVGLFGFLKYGDKTEGSITLNLPKDQLLAQSVKLMIAVAIFLTYSLQFYVPFEIIWKGSKHR…
	>Mpers-AAAP7	MKPTMSLNGHGVDGNNGNDGDGNVGTQGWRRDKGGKKQLPYDPFQMRDNSNSTSATGALLHLIKSSLGSGVLAMPNAFKNGGLIFGLFGTAAIGALCAHCIYLLVLCSQSLARRTRRPALGFADTAFAAFKTGPHRFRSWASFARGFVNAALFCTYYFGNCVYVILVSASFKQVADNHTPEEWHFSIRTWILGLALPILPLGIVRSLRVLVPFSAVATTFILVGLGCSMAWVVLGVSPFASKEAVLAAVPLPDMASRPWVGTLAHMPLFFATVVFAMEGIGTVLPIENSMRHPEHFLRARPCGVLNAAMTLVVFLYSMAGFLGYLRFGNTTEGSITLNLPNDIFAETVKIMVTLSILFSYGLQFCVPSEIVWARLRPWLRRRKWDAKYSTPTTDKDTST…
	>Mpers-AAAP8	MVGGRRRKGKKQPRYDPFQMRDKSKATTDSGALLHLIKSSLGSGILAMPNAFKNGGLIFGLVGTAAIGALCTHCIYLLVLCSQALARRTRRPALGFADTAAAAFSTGPRRFRAWAPFAREFVNAALFCTYYFGNTVYVVLVAASFKQVADTHTPPEWHMPVRAWILGLAIPLVPLGIVRSLRLLVPFSAIATAFILVGLGCTMSWVVTGVSLFADESALTAAVPLPDIGSRPWIAPVGHMPLFFATVLFAMEGIGTVLPIENSMRHPQRFLKARPCGVLNAAMVLVVCLYSVAGFLGYLRFGDATDGSITLNLPNDLFAESVKIMVALSILFSYGLQFCVPSEIVWTRLEPWLRKRRQNGKYSADSKTSCGAAVNTIAGSTMSTATAVTTTSAKSVNEK…
	>Mpers-AAAP9	MVEVQSQNTSPKPVVIRRCTEVPMAVGSPTASEMRRRRRRHSRLMSNASSVVSAAAACIPASEKHKISNNEALMHMVKATIGGGFLAMPEAFHNIGIVMGVVGTIILGLSVLNMMSCIVRCSQTLRSGKYVDIILAEQNGNNTAAKVEDDKNNSKPRRRHSNQLVLPPMDYPDTVAAVFKYRAGGRFARFASFARDFTSTALVTTYYGVNIIYVCIVASTFKQLIDQYTADAAVDSWSHSIHGLSIRWYPIFVSVLIIPVGMVRLIKYLVPFSVAANACMLAGTAAVFYFIIFGDDRSDPLAPEEQAKLIVWPVTRWTLFAGSTLCSLEGVGMLLHIENAMSRPLELAGPPAYTLHRSMVVIVVMNSALGLFGYLRYGDRCAGSISLNLPQDNRLSEVI…
	>Mpers-AAAP10	MWNAMINRKVKNKSTGTIDDGATIEVHGAVKNKNAEEDNHEISNWEAMMHMIKSTIGGGFLAMPEAFRNAGLLVGSIGTLFLGVAVLDMMSFIVRASQMLRSGLYAATILAGQKENNEGVEDEHDKEPIDINSKKLILKPLDYPETVEAVFRYGSGGRFASWAPFVKKFTTISLIATYYGVNIIYVCVVASTSKQLVDLYTTGAEMGTWSYAFHDLNIRWYPLVVALLIIPMGMIQFIKYLVPFSTIANGLISAGAVVLFYFIFTDDGGRDPLLPEERSKLVVWPMTRWSLFAGSALCSMEGVGMLMHIENTMKRPRQLAGPPYTLHWSMVIIVILNFALGFFGYIRYGERCLGSVPLNLPQNNRLSEAVKIVVTLGILMTYGLQLTVTADLVWQWLNG…
	>Mpers-AAAP11	MGSQGAEPELQTFLLDDKSKMKEVPQTKRKSSKNQEKSEVAHLNGIDYFDPFLERNLEHPTTNGETLTHLLKASLGTGILAMPLAFQCAGLITGIFATVFVSFVCTFCSYSLVKCAHTLYRRTRVTAMGYADVAEVAFANGPPWSRKFSSITRQSVLWLLFVTYFGTCSVYTVIIASNFEQLFAHHMGYSLNLRYFIAMLLLPLILLSYVPNLKYLAPVSMVANLLMSVGLGITFYYTLIDIPSISEREAVGSFETFPTFFCLTVFAMEAIGVVMPLENNMKTPRKFLGVFGVLNVGMGGVTIVYILLGFLGFLKYGNETKSSITLNLPTEDAAAQVAKICISLAVFCTYGLQFFVCLEIAWTKIQENFEKATIYHNYVLRTVLVTVSVAIAVAVPTIG…
	>Mpers-AAAP12	MSKMKEAQDNKLRTFKNQEKSEVAHLNGIDYFDPFLERNLEHPTTNGETLTHLLKASLGTGILAMPLAFQCSGLITGVFATVFVSFVCTYCSYLLVKCAHTLYRRTKVSSMSYADVAEVAFANGPAWSRKFSSLTRQSVLWLLFVTYFGTCSVYTVIIASNFEQLFTYHMGYELNLRYFIGMLLIPLILLSYVPNLKYLAPVSMVANLLMATGLGITFYYTLGGMPNITERPAVGTFDTFPTFFCLTVFAMEAIGVVMPLENNMKTPRNFLGVFGVLNVGMGGVTIVYILLGFFGYLKYGEETKSSITLNLPTEDVAAQVAKICISLAVFCTYGLQFFVCLEITWTKIEENFKKATIFHNYVLRTVLVTASVVIAVAVPTIGPFIGLIGAFCFSLLGIV…
	>Mpers-AAAP13	MSESLSLTGIGPPSDTKDQKSKSYAVNVQQENASLNANGSPPYDPHAHRILEHPTTNSETLIHLLKGSLGTGILAMPNAFYNSGLLIGTVGTILIGFLCTYCLHVLVRSQYLLCKRLRVPILSYPDSMKYALQDGPAFLKFGVPLSALIVDGFLIVYQLGICCVYIMFIGTSIKQVLDIYIEPMNERYYMLMMLIPLVAIILIRNLKLLAPFSQMANIITFAGLAIVLWYIFTDLPPISSRPLIGEPRKYTLFVGTTLFALEAVGVVLALENNMKTPASFGGTTGVLNVGMTIITIMYVGMGFFGYVKYGENAQGSVTLNLPNEDILSQAVKLIFAFAIFITYALQAYVPVDIIWNTYMKKRVQNWDKTTMEYLLRIAVVLVTFLLAVAIPLLELFISL…
	>Mpers-AAAP14	MGSQDTELGLQSLLLDEKSKMKEILPNIKPSNILEKVEDTRLNGIDYFDPFLARNLEHPTTNGETLTHLLKACLGTGILAMPLAFQCSGLITGIFATVFVSLVCTYCSYLLVKCAHTLYWRTKVSSMSYADVAEVAFANGPEWSRKFSSLTRQSVLWLLFVTYFGTCSVYTVIIASNFQQLFTYHMGYELNIRYFIMILLIPLILLSYVPNLKHLAPVSMVANLLMASGLGVAFYYTLCNVPNISERPAVGTFETFPTFFCLTVFAMEAIGVVMPLENNMKTPRDFLGVFGMLNIGMGGVTIVYILLGFFGYLKYGEATKSSITLNLPTEDVAAQVAKICISLAVFCTYGLQFFVCLEIMWTKIKENFEKATAYHNYVLRTVLVTMSVAIAVAVPTIGP…
Drosophila melanogaster	>CG13384	MTERQPLLLQSDASDYEGSRGSAARPVRSSPPDNTLVNVHSEDSLAVHAAASGSGDDEIGSTDKSYNPTHHRDLEHPTSNFDTLVHLLKGNIGTGILAMPDAFKNAGLYVGLFGTMIMGAICTHCMHMLVNCSHELCRRFQQPSLDFSEVAYCSFESGPLGLRRYSMLARRIVTTFLFITQIGFCCVYFLFVALNIKDVMDHYYKMPVQIYLLIMLGPMILLNLVRNLKYLTPVSLVAALLTVAGLAITFSYMLVDLPDVHTVKPVATWATLPLYFGTAIYAFEGIGVVLPLENNMRTPEDFGGTTGVLNTGMVIVACLYTAVGFFGYLKYGEHVEGSITLNLPQGDTLSQLVRISMAVAIFLSYTLQFYVPVNIVEPFVRSHFDTTRAKDLSATVLRV…
	>CG6327	MSFHKSDSRTPLAPTEYTKIPTVTAGYGENEKPKGGKGGQSKFIRSDMADVPVQQAAGSTLPLVISRKKGDDSEDGNYNPFEHRKVEHPTSDLETFVHLLKGSLGSGILAMPMAFSHAGLWFGLVATFAVGTLCTYCVHILVKCAHILCRRRKIPMMGFADVAEQAFLDGPPALNRWSRFIRFMVNTFLVIDLLGCCCIYLVFVATNVEQVVRVYMETELSIRVWIMIVTAPLIFMCLVRNLKFLTPFSMIANILMFVGIVITFIYMFSDIPAPVERPGIVSVTEWPLFFGTVIFALEGIGVVMSLENDMKNPSHFIGCPSVLNFGMGLVIALYTLVGFFGFLKYGPETQASITLNLPLEDKLAQSVKLMIAIAIFFTFTLQFYVPVTILWKGLEHKIR…
	>CG16700	MDAEAPNQLEKNQTATVPRQETAEGGSTGETAVGGAAAKVTKEQDHDAEYHPPTSYLETIVHLFKGNIGPGLFAMGDAFKNGGLLVAPLLTVVIAVVSIHCQHVLVTCSKKMRDLKGDSVCADYAQTVEQCFENGPSKLRGWSRTMGRLVDIFICVTQLGFCCIYFVFISTNLKQILQAYDIDMNVHLVMLLAFVPVLLSSLITNLKWLTPVSMFANVCMILGLAITLYYALKDGLPEVEERALWTNGSQLALFFGTAIFAFEGIALVMPLKNAMRKPHQFERPLGVLNVGMFLVSVMFMFAGSVGYMKWGEQVGGSLTLNLGDTILAQAVKLMVSAGVLLGYPLQFFVAIQIMWPNAKQMCGIEGRSLLGELGFRTFMVLVTLAIAEMVPALGLFISL…
	>CG3424	MQLDWQSECSNSVAREFHCQHIRNRFDSVASFSCVQTIATISMKMSDLEPTNVELRYKIQPRKSDTEQALAGNDFDPFALRDNPHPTTDNETLTHLLKASLGTGILGMPFAFMCSGLIMGIFSTIFTAFICTHCSYVLVKCGHKLYYRTRRTKMTFAEIAEAAFQKGPKWCRGFAPVAKFSILFGLFLTYFGTCSVYTVIVASNFEQLISYWTGTAVSLRMLICIMLVPLILIAWVPNLKYLAPVSMVANVFMGLGLGITFYYLVQDLPPVEERESVVWSTLPQFFSITIFAMEAIGVVMPLENNMKTPQSFLGICGVLSQGMSGVTLIYMLLGFLGYLRYGSATGESITLNLPIEEWPAQTVKVLISLAVYCTFGLQFFVCLEIIWDGIKEKCKKRPT…
	>CG7888	MPVMTKNGHSNSAYVADHPDKLELAEKGQKNKAVVAKDPDYNPYHHRDVEHPTTNSETLFHLLKGSLGTGILAMPNAFRNSGYITGSIGTIVIGFICTFCIHQLVKAQYELCRRKKMPSMNYPMVAETAMGEGPKCFRVFAPYIGTVVNTFLLIYQLGTCCVYVVFVASNIKAIVDAVADTSIDVRLCMIIILLPLILINWVRNLKYLAPFSTLANAITMVSFGIICYYIFREPVTTEGKDAFGKPSNFPLFFGTVLFALEAIGVILPLENEMKTPQKFGGSCGVLNVSMVLIVFLYVGMGLFGYLNYGSAVLGSITLNMPEHEVLSMCVKGMLAFAIYITHGLACYVAIDITWNDYVAKRLGAQRNALFWEYAVRTGLVLITFLLAVAIPNLELFISL…
	>CG4991	MLSMQQQSDQKAIEAAGEMGRTLEITGRQNDKSLEKNPERFTKNVTEKGADPENGDPVRRRGHETSELEAATHLFKGSVGAGLFAMGDCFKNGGLAGATILLPIIAVMCVHCERMLIRGSVLAVERTPGVDFLDYPETVEKCFEHGPRPLRKMSRVMKLIVEMFLCVTQFGFCAIYFVFITENLHQVLQQNGIVISMSMVMLITLLPAMIPSLMTNLKYISPVSLFANVALLFGLIATLTIAFSDGPMPSVGDRHLFTGGAQLALFFGTALFSYEGIALILPLRNSMRRPEKFSTRFGVLNSTMFFTTALFIFTGFVSYVRWGEEVAGSITLNLVVEEVFSQVVKVIAALGVFLGYPIQFFVMIKILWPPLKRSNNCTQKYPITSQVCLRFFMVMMTFG…
	>CG8785	MADNKGFTPDGQESLPSAPTVENPPPYTNAINDFNSKANLTEKELSLTDDPYHPFEHRDPNGASAGGALAHLLKSSLGTGILAMPMAFHNAGLAFGMAMTLIVGFLCTHCVHILVKTSHDICRDAKVSALGFAETAEKVFEYGPKGMRPYSNFAKQFVDIGLMATYYAAACVYIVFIATSFHDVINYDLKINWDVRIYIALTVIPCLLIGQIRDLKWLVPFSMMANIFIVVTFAITLYYMFDEPLVYSDKPLIAKAAHIPLFFATVIFAMEGIGVVMPVENSMRKPQHFLGCPGVLNIAMVTVVSLYAIIGFFGYVRFGDQVRGSITLNLPEGAWLGDTAKLLMAVAILFTFGLQFYVPNEILWRKISHKFSPEKHNITQILLRSGIILLSGGVAAAIP…
	>CG1139	MNDDIKTVTVYPTTLELTTPTKSANGSNDDYDPHQHRELKNPTTNFQTFAHFLKASVGTGVLAMPSAFAHAGYVNGTLLTLIIGSLALYCLHILIKCMYILCKRQRVPYVSFSQAMNLGLKQGPPWLRCLAPIAVPFVDGFLAFYHFGICCVYVVFIAESIKQLVDEYLVVWDVRIHMCIIIVPLLLIYSIKNLKLLAPFSSAANLLLLVGFGIILYYIFEELPPLSERDPFVAAGKLPTFFGTVLFALEAVGVILAIEENMATPKSFVGPCGILNSGMSIVLGLYVLLGFFGYWKYGNESEGSITLNIPQSEIPAQVVKVFFAITTWISYALQGYVTAHILWDKYLAKRFKETRQTFYELIFRAIIVLLTFGCAVAIPDLSVFLSLVGSFCLSILGLI…
	>CG32081	MGDKGGFDPYENRNVAHPISDIGAFFSLLKCVVGTGVMAIPLSFNYAGIVTGIILLVSVCFMLIHGMQMLIICMIECSRRMQIGYATYPVAMVYSFDQGPRFFKYISKAGRYIVDGVLAFSQFGVCVVYNVFVAATLKQLVDFYWVVADLRIYIAVIALCLIPPFQIRKLKYLVPFNILASILIYTGFSLMMYYLFVDLPPITERNILFGRIDKIPLFFGIALFSITSVGVMLAVEATMAKPRHYLGWFGILDRAILLVIISYVTFGLMGYWRYGDETAGSISLNIPTDEVLSQVAKGFIAAAIFLTYPLAGFVIIDIIMNHFWNKNGDLPNAALKESILRACTVVLICITAIIAPNLGPLLSLVGALTISLLNLVFPALIEICLYYPPEYNYGKLKWV…
	>CG32079	MRNTRRRRLDQKLPFHQRLLGGVQNSFGSPLANEARLSSKKDNGMSDLEAFINVLKCGFGTGCLAMPYAFLNSGWLVGLICTFALGFFVLYAMHILLHHINNLGVQHNMPMISYRKAVELSIRKGPSIFHFLSKPFGYLVDILLCAYHFGVDCVYVVFIAKSLKHLGDMYLWVWDERLYMALIASPLILTFLIRNLKSLVPFSIISNILLLTGYCVILNYLFRDLPEFEHLHAIQPLRNFPIFFGTVLFSIESVGVILSLGRSMRKPESLMGTCGVLNQGMIVVISFYAVFGFFGYWRYGENTSNSILQNMPQNDILPKLATGIFALAIFFSYALQGYVTVDIIWRNYLEPELEDRYLRTVECLLRIALVIASVLVAIQYPDFGLLLSLVGSFCLAQLG…
	>CG12943	MEPKSQDQAPNRDDPDLQTEPLTIAQSITSFYMYNPYEKRSVEVPLTNCDAFISLLKCVIGTGILAMPLAFRCSGFVMGTVMSILLMILLTYSIHLLIADMTECCRRRRVPQVSMPEAVRIAYEEGPKWINCFGRAAGFMTTCVLVFGQFLLCTVYLVFVSKNFKEIGDHYIERYNERYYVLVACLLLLPLFMIRRLKYLVPLNLISNFLLYAGFALIMYYLFNGLPNINDREMVTPPVEWIEFIAIAAFSLTAVGSMLVVEAHMAHPQSYLGLFGVLNLAVLFILLSNMFFGIIGYWRFGDNVHASITLNIPQDEILSQFIKVFIASGIFLSYPLNGFVVITVMFSDYENSEPRGRYRTLIEYVVRLLFLFLTGAVAIGVPNLAALTELEGAFSLSNL…
Homo sapiens-outgroup	>SLC36A1	MSTQRLRNEDYHDYSSTDVSPEESPSEGLNNLSSPGSYQRFGQSNSTTWFQTLIHLLKGNIGTGLLGLPLAVKNAGIVMGPISLLIIGIVAVHCMGILVKCAHHFCRRLNKSFVDYGDTVMYGLESSPCSWLRNHAHWGRRVVDFFLIVTQLGFCCVYFVFLADNFKQVIEAANGTTNNCHNNETVILTPTMDSRLYMLSFLPFLVLLVFIRNLRALSIFSLLANITMLVSLVMIYQFIVQRIPDPSHLPLVAPWKTYPLFFGTAIFSFEGIGMVLPLENKMKDPRKFPLILYLGMVIVTILYISLGCLGYLQFGANIQGSITLNLPNCWLYQSVKLLYSIGIFFTYALQFYVPAEIIIPFFVSRAPEHCELVVDLFVRTVLVCLTCILAILIPRLDLV…
	>SLC36A2	MSVTKSTEGPQGAVAIKLDLMSPPESAKKLENKDSTFLDESPSESAGLKKTKGITVFQALIHLVKGNMGTGILGLPLAVKNAGILMGPLSLLVMGFIACHCMHILVKCAQRFCKRLNKPFMDYGDTVMHGLEANPNAWLQNHAHWGRHIVSFFLIITQLGFCCVYIVFLADNLKQVVEAVNSTTNNCYSNETVILTPTMDSRLYMLSFLPFLVLLVLIRNLRILTIFSMLANISMLVSLVIIIQYITQEIPDPSRLPLVASWKTYPLFFGTAIFSFESIGVVLPLENKMKNARHFPAILSLGMSIVTSLYIGMAALGYLRFGDDIKASISLNLPNCWLYQSVKLLYIAGILCTYALQFYVPAEIIIPFAISRVSTRWALPLDLSIRLVMVCLTCLLAIL…
AAAP - nonarthropod clade not expanded in arthropod ancestor
Phylloxera caryaefallax	>Pcfal-AAAP11	MCSMNTSRECLVKPAKNGLNERSYILQHAQTMDPGDNLKNCPKFASFNYINSIIGSGVIGIPYAFNLSGVGLGVILLIIVAIITDYSLVLMLRSAHISGSFSYQSLMKTAFGKTGYVVLSFLQFTYPFIAMISYNIIVGDTATKVLVRLFSLPHDSIFAQRYFVIAMATIFITTPLCMLRNVARLAKASIVSFIMVLTIFGTIVIRYESLYEVMSKTANVGDISTWDFARPGAIQAVGVMSFGFMCHHNVFLLYDSIEGASQNIWNWVTHFAVTISVSMMIAFGLVGYATFGDLTQGDLLENYCWNDDLINVSRLLFSFITLLTFPLECMVTKVVVDQTLRGGTDPMSVPMTKKRHAVITLSILLVTYLVSISTNCLGIALELNGVIAAIPLAFVLPAA…
	>Pcfal-AAAP12	GVYISVGILGYIAYHDQPSLSGNILTSFPQCLSSDVIKIGFIMSIAVSFPLVIFPCRSSIYSLLATKEYVLVSGGRQHIAETPFKCITFFIVTFSLVTGLLMPNIEVVLGLIGSTIGVIINVMFPSMFLVRVANKNPKEKFWAKFVILVGVFIMVMGTMANLFAIQQSLKVSKTVKHEVMIAKHIASAETVSNENSQKKTHEKPLKKHKMKILKEPQKIPSNKIDVKPSEEIRVEPPIPVEPVEAVKPIVKTINSKVETANLISKDAIKKEDEELAKRPEIDILEKLKSHENEGKKILAESKQILNELKETRLKLEKDKNELKSMNKLNSTELKSNSTSSALPNENDKKIKLEEVIKDKIPIPLALHEHNSTDAKDANSQLVREKRDIEVIRNSLDDED…
	>Pcfal-AAAP13	MGRAVRKLSKKSNRPRAKSMFTSAELEVQPLLSSDISRTSLTEHGFIFKYDSETSDLENNKVPTLSKANELLYPYYLRSFSLDYDIVNRPKFYRKLQPYIPLGDTITTEPYTQSSLVTIFAIWNTIMGTSLLAMPWGVERSGLIMGLVLMFFIASLCLYSANCILNVQVLHGNENGEVAQLSKKLLGPWAAVIAKLFSFVILLGANICYWILMSNFLYYSVKYLHDLLFADNTIAFEFNSTNLLCPSNDEFLDSTNSTRPLSLYEKVWDLHKTVPIFLVLIVAPLLNFKSATFFTKFNSLGTFSVLY
	>Pcfal-AAAP14	MLVAQIFQLLLESTFPDTGFCSWLLIFSLAISPLMFLESPKDFSSVAIGALLTTSIACVFIFCQIVSDGINNQEPVLHQGHTLDQFFLSFGTILFAYGGASAFPTIQNDMFQREKFPKSVLIAFIIIMSLYLPIVVGGYIVYGDKINTNIMLSLNETWITSIANTLMACHLILGFIIIINPVSLELELFFNVPNKFCSKRLITRFLLLSLMILLGESVPNFGKLVSLIGGSTVTLATFVLPSLFYMKLCEQTNPNWPDRSISSHSKLYMWEIIIVGILGGMASTYAAIMAIINMTSVTKPCYWNWF
Phylloxera subelliptica	>Psube-AAAP10	MRAYVMTLANSIIGVSILAMPFCFKECGILLSTLLLILSNFMSRASCYFLLTSAVRSRTRDFEFLAFHLFGSLGKISVEISIIMFLMGTCIAFFVVMGDLGPQIIGEMFNMSDTRTLRPSIMIGIAVFIVLPLGLLKNVNSLNSICTAAVIFYACLVFKIFIEAFDKIFSSVWLLELYFWRPSGLLQCLPIFSMSLFCQTQLFDIFESISHESLDKLNSIVRSSMNMCTGVYISVGILGYIAYHDQPSLSGKLFFNYNKLFEVKNLDILTKYDKFYLFHKFLMFHKICMSILLIFLVF
	>Psube-AAAP11	LLGANICYWILMSNFLYYSVKYLHDLLFADENTIAFEFNSTNLLCPSNDQFLDSANSTRPLSLYEKVWDLHKTVPIFLVLIVAPLLNFKSATFFTKFNSLGTFAVLYLFLFVVIKSYSWGINLSIPIVNGIPDISDLYKNTFPATSGILTLSLFIHNIVITIMRNNENQKHNGRDLTIAYMLVLVTYLLIGITFYVCFPLAKSCIEDNFLNNFPSTDVFSIVARVFLFFQLLTVYPLISYMLRVQIFAALELSIYPSVLHVVALNCFVVSICILFAVFLPHIGTVIRFSGAICGFVYIYTLPTMLHLASQRSRNLLSAGSIFFHVAISVIGLANLIAQFFV
	>Psube-AAAP12	MAKDPLIINHYSPPNYKSISNTKAVVGSQVEPEQIPSGYLRNDGSGLKVWMAAIFVAGEMAGTGVLAVPWAVVNSGWIGFLLLIAFAITSAYSGSRLGDCWAILEERYPEFKDSCKNPYPTIALYAYGKKTSYLTSACIQLTLFGAGTVYLMLVAQIFQLLLESTFPDTGFCSWLLIFSLAISPLMFLESPKDFSSVAIGALLTTSVACVFIFWQIVSDGINNQEPVLHQGHTLDQFFLSFGTILFAYGGASAFPTIQNDMFQREKFPKSVLIAFIIIMSLYLPIVVGGYIVYGDKINTNIMLSLDETWITSIANALMACHLILGFIIIINPVSLELELFFNVPNKFCLKRLITRFLLLSLMILLGESIPNFGKLVALIGGSTVTLATFVLPSLFYMKL…
Phylloxera caryaemagna	>Pcmag-AAAP12	MRAYVMTLANSIIGVSILAMPFCFKECGILLSTLLLILSNFMSRASCYFLLTSAVRSRTRDFEFLAFHLFGSLGKISVEISIIMFLMGTCIAFFVVMGDLGPQIIGEMFNMSDTRTLRPSIMIGIAVFIVLPLGLLKNVNSLNSICTAAVIFYACLVFKIFIEAFDKIFSSVWLLELYFWRPSGLLQCLPIFSMSLFCQTQLFDIFESISHESLDKLNSIVRSSMNMCTGVYISVGILGYIAYHDQPSLSGKLFFNYNKLFEVKNQDILTKYDKFYLFRKFLMFHKICMSILLIFLVF
	>Pcmag-AAAP13	MGRAVRKLSKKSNRPRAKSMFTSAELEVQPLLSSDISRTSLTEHGFIFKYDSETSDLENNKVPTLTKANELLYPYYLRSFSLDYDIVNRPKFYRKLQPYIPLGDTITTEPYTQSSLVTIFAIWNTIMGTSLLAMPWGVERSGLIMGLVLMFVIASLCLYSANCILNVQVLHGNENGEVAQLSKKLLGPWAAVIAKLFSFVILLGANICYWILMSNFLYYSVKYLHDLLFADENTIAFEFNSTNLLCPSNDQFLDSANSTRPLSLYEKVWDLHKTVPIFLVLIVAPLLNFKSATFFTKFNSLGTFAVLYLFLFVVIKSYSWGINLSIPIVNGIPDISDLYKNTFPATSGILTLSLFIHNIVITIMRNNENQKHNGRDLTIAYMLVLVTYLLIGITFYVCF…
	>Pcmag-AAAP14	MAKDPLIINHYSPPNYKSISNTKAVVGSQVEPEQIPSGYLRNDGSGLKVWMAAIFVAGEMAGTGVLAVPWAVVNSGWIGFLLLIAFAITSAYSGSRLGDCWAILEERYPEFKDSCKNPYPTIALYAYGRKTSYLTSACIQLTLFGAGTVYLMLVAQIFQLLLESTFPDTGFCSWLLIFSLAISPLMFLESPKDFSSVAIGALLTTSVACVFIFWQIVSDGINNQEPVLHQGHTLDQFFLSFGTILFAYGGASAFPTIQNDMFQREKFPKSVLIAFIIIMSLYLPIVVGGYVVYGDKINTNIMLSLDETWITSIANALMACHLILGFIIIINPVSLELELFFNVPNKFCLKRLITRFLLLSLMILLGESVPNFGKLVALIGGSTVTLATFVLPSLFYMKL…
	>Pcmag-AAAP15	MAQFGRFYVPPLNNAMNVMWATFRAYVPEDSPCLEAIRKRRGDGQQSGGTKPDETSRLAGGGGGGGGKPDTNPFRTTCNAELSSSYGGVDNPGLNVAGDGPVKRTPQTFSMDGSFDEDSSGGGGEFGGHGRHKIDEWQAAWNVTNAIQGMFIVSLPFAVLRGGYWAIAAMIGIAYICCYTGKILVECLYELDLNTGQRVRVRDSYVSIARECFGPVWGGRAVNVAQMIELLMTCILYVVVCGDLMEGTFPDGVIDTRSWMMITGVLLIPLGFLKHLHHVSLLSFWCTMSHILINIIILGYCVLELPDWGWSKVKWTIDMENFPISLGVIVFSYTSQIFLPTLEGNLIDRSKFDWMLDWSHIAAAIFKSLFGYVCFLTFQNDTQQVITNNLQSPSFKGLV…
Phylloxera foveola	>Pfovl-AAAP12	MRAYVMTLANSIIGVSILAMPFCFRECGILLSTLLLILSNFMSRASCYFLLTSAVRSRTRDFEFLAFHLFGSLGKISVEISIIMFLMGTCIAFFVVMGDLGPQIIGEMFNMSNTKTLRPSIMIGIAVFIVLPLGLLKNVNSLNSICTAAVIFYACLVFKIFIEAFDKIFSSVWLSELYFWRPSGLLQCLPIFSMSLFCQT
	>Pfovl-AAAP13	MGRAVRKLSKKSNRPRAKSMFTSAELEVQPLLSSDISRTSLTEHGFIFKYDSETSDLENNKVPTQTKANELLYPYYLRSFSLDYDIVNRPKFYRKLQPYIPLGDTITTEPYTQSSLVTIFAIWNTIMGTSLLAMPWGVERSGLIMGLVLMFIIGSLCLYSANCILNVQVLHGNENGEVAQLSKKLLGPWAAVIAKLFSFVILLGANICYWILMSNFLYYSVKYLHDLLFADDNTIAFEFNSTNLLCPSNDEFLDSANSTRPLTFYEKVWDLHKTVPIFLVLIVAPLLNFKSATFFTKFNSLGTFSVLYLFLFVVIKSYSWGINLSIPTVNGLPDISDLYKNTFPATSGILTLSLFIHNIVITIMRNNENQKHNGRDLTIAYMLVLVTYLLIGITFYVCF…
	>Pfovl-AAAP14	MAKDPLIINHYSPPNYKSISNIKTAAGSRLEPEQIPSGYLRNDGTGLKVWMAAIFVAGEMAGTGVLAVPWAVVNSGWIGFLLLIAFAITSAYSGSRLGDCWAILEERYPEFKDSCKNPYPTIALYAYGRKTSYLTSACIQLTLFGAGTVYLMLVAQMFQLLLESTFPDTGFCSWLLIFSLAISPLMFLESPKDFSSVAIGALLTTSIACVFIFWQIVSDGINNQEPVLHQGHTLDQFFLSFGTILFAYGGASAFPTIQNDMFQREKFPKSVLIAFIIIMCLYLPIVVGGYIVYGDKINTNIMLSLNETWITSIANALMACHLILGFIIIINPVSLELELFFNVPNKFCLKRLITRFLLLSLMILLGESVPNFGKLVSLIGGSTVTLATFVLPSLFYMKL…
Phylloxera foveata	>Pfova-AAAP13	TFGDLTQGDLLENYCWNDDLINISRLLFSFITLLTFPLECMVTKAVVDQTLRGGTDPMPIPMTKKRHAVITLSILLITYLVSISTNCLGIALELNGVIAAIPLAFVLPAAIYIKLSEEPWTNKIPAYCLALFG
	>Pfova-AAAP14	SIYSLLATKEYVLVSGGRQHIAETPFKCITFFIVTFSLVTGLLMPSIEVVLGLIGSTIGVIINVMFPSFFLVRVANKNPKEKFWAKFVILVGNFIMVMGTIANLFAI
	>Pfova-AAAP15	MGRAVRKLSKKSNRPRAKSMFTSAELEVQPLLSSDISRTSLTEHGFIFKYDSETSDLENNKVPTLTKANELLYPYYLRSFSLDYDIVNRPKFYRKLQPYIPLGDTITTEPYTQSSLVTIFAIWNTIMGTSLLAMPWGVERSGLIMGLVLMFVIASLCLYSANCILNVQVLHGNENGEVAQLSKKLLGPWAAVIAKLFSFVILLGANICYWILMSNFLYYSVKYLH
	>Pfova-AAAP16	MAKDPLIINHYSPPNYKSISIIKTAVGSRLDPEQIPSGYLRNDGTGLKVWMAAIFVAGEMAGTGVLAVPWAVVNSGWIGFLLLIAFAITSAYSGSRLGDCWAILEERYPEFKDSCKNPYPTIALYAYGRKTSYLTSACIQLTLFGAGTVYLMLVAQMFQLLLESTFPDTGFCSWLLIFSLAISPLMFLESPKDFSSVAIGALLTTSIACVFIFWQIVSDGINNQEPVLHQGHSLDQFFLSFGTILFAYGGASAFPTIQNDMFQREKFPKSVLIAFIIIMSLYLPIVVGGYIVYGDKINTNIMLSLNETWITSIANALMACHLILGFIIIINPVSLELELFFNVPNKFCLKRLITRFLLLSLMILLGESVPNFGKLVALIGGSTVTLATFVLPSLFYMKL…
	>Pfova-AAAP17	MAQFGRFYVPPLNNAMNVMWATFRAYVPEDSPCLEAIRKRRAGAGDGQQSGGGGGGVPDENSRLAGGKPDTNPFRTTCNAELSSSSYGGTDNPGLTVAGGGDGPAAKRTPQTFSMDGSFDEDSSGGGEFGGHGRHKIDEWQAAWNVTNAIQGMFIVSLPFAVLRGGYWAIAAMIGIAYICCYTGKILVECLYELDLNTGQRVRVRDS
Phylloxera caryaevenae	>Pcven-AAAP10	MNMCTGVYISVGILGYIAYHDQPSLSGNILTSFPQCLSSDVIKIGFIMSIAVSFPLVIFPCRSSIYSLLATKEYVLVSGGRQHIAETPFKCITFFIVTFSLVTGLLMPNIEVVLGLIGSTIGVIINVMFPSMFLVRVANKNPKEKFWAKFVILVGVFIMVMGTIANLFAIQQSLKFSKTVEHEVMIAKHIASAEIVPNENSQKKPVEKQLKKNKIKIIKESDKVPSNKIEVKPSEEIRVEPPIPVEPVEAVKPIIKTINSKTETANSISKDAIKKEEEELAKRPEIDILEKLKSHENEGKKILAESKQILNELKETRSKLKKGKNELKLINTFNLTELKPNITSSALFDENDKRIKLEEVVKDKIPIPLALHENNSKNANSELVRGKRDIKVIKNSLGD…
	>Pcven-AAAP11	MLINFYPIKMGRAVRKLSKKSNRPRAKSMFTSAELEVQPLLSSDISRTSLTEHGFIFKYDSETSDLENNKVPTQTKANELLYPFYLRSFSLDYDIVNRPKFYRKLQPYIPLGDTITTEPYTQSSLVTIFAIWNTIMGTSLLAMPWGVERSGLIMGLALMFVIASLCLYSANCILNVQVLHGNENGEVAQLSKKLLGPWAAVIAKLFSFVILLGANICYWILMSNFLYYSVKYLHDLLFADGNTIAFEFNSTNLLCPSNVENLDSVNSTRPLSLYEKAWDLHKTVPIFLVLIVAPLLNFKSATFFTKFNSLGTFSVLYLFLFVVIKSYSWGINLSIPIVNGLPDISDLYKNTFPATSGILTLSLFIHNIVITIMRNNENQKHNGRDLTIAYMLVLVTYLL…
	>Pcven-AAAP12	DTNPFRTTCNAELSSYGGVDNPGLNVAGNGPVKRTPQTFSMDGSFDEDSSAGGGEFGGHGRHKIDEWQAAWNVTNAIQGMFIVSLPFAVLRGGYWAIAAMIGIAYICCYTGKILVECL
Phylloxera caryaecaulis	>Pccau-AAAP11	MCSMNTSRECLVKPAKNGLNERSYILQRAQTMDPGDNLKNCPKFASFNYINSIIGSGVIGIPYAFNLSGVGLGVILLIIVAIITDYSLVLMLRSAHISGSFSYQSLMKSAFGKTGYVVLSFLQFTYPFIAMISYNIIVGDTATKVLVRLFSLPHDSIFAQRYFVIAMATIFITTPLCMLRNVARLAKASIVSFIMVLTIFATIVIRYESLYEVMSKTANVGDISTWDFARPGAIQAVGVMSFGFMCHHNVFLLYDSIQGASQNIWNWVTHFAVTISVSMMIAFGLVGYATFGDLTQGDLLENYCWNDDLINISRLLFSFITLLTFPLECMVTKAVVDQTLRGGTDPMPIPMTKKRHAVITLSILLITYLVSISTNCLGIALELNGVIAAIPLAFVLPAA…
	>Pccau-AAAP12	MRAYVMTLANSIIGVSILAMPFCFKECGILLSTLLLILSNFMSRASCYFLLTSAVRSRTRDFEFLAFHLFGSLGKISVEISIIMFLMGTCIAFFVVMGDLGPQIIGEMFNMSDTRTLRPSIMIGIAVFIVLPLGLLKNVNSLNSICTAAVIFYACLVFKIFIEAFDKIFSSVWLLELYFWRPSGLLQCLPIFSMSLFCQTQLFDIFESISHESLDKLNSIVRSSMNMCTGVYISVGTLGYIAYHDQPSLSGNILTSFPQCLSSDVIKIGFIMSIAVSFPLVIFPCRSSIYSLLATKEYVLVSGGRQHIAETPFKCITFFIVTFSLVTGLLMPSIEVVLGLIGSTIGVIINVMFPSFFLVRVANKNPKEKFWAKFVILVGIFIMVMGTIANLFAIQQSLK…
	>Pccau-AAAP13	MGRAVRKLSKKSNRPRAKSMFTSAELEVQPLLSSDISRTSLTEHGFIFKYDSETSDLENNKVPTLTKANELLYPYYLRSFSLDYDIVNRPKFYRKLQPYIPLGDTITTEPYTQSSLVTIFAIWNTIMGTSLLAMPWGVERSGLIMGLVLMFVIASLCLYSANCILNVQVLHGNENGEVAQLSKKLLGPWAAVIAKLFSFVILLGANICYWILMSNFLYYSVKYLHDLLFADENTIAFEFNSTNLLCPSNDQFLDSANSTRPLSLYEKVWDLHKTVPIFLVLIVSPLLNFKSATFFTKFNSLGTFAVLYLFLFVVIKSYSWGINLSIPIVNGIPDISDLYKNTFPATSGILTLSLFIHNIVITIMRNNENQKHNGRDLTIAYMLVLVTYLLIGITFYVCF…
	>Pccau-AAAP14	MAKDPLIINHYSPPNYKSISNTKAVVGSQVEPEQIPSGYLRNDGSGLKVWMAAIFVAGEMAGTGVLAVPWAVVNSGWIGFLLLIAFAITSAYSGSRLGDCWAILEERYPEFKDSCKNPYPTIALYAYGRKTSYLTSACIQLTLFGAGTVYLMLVAQIFQLLLESTFPDTGFCSWLLIFSLAISPLMFLESPKDFSSVAIGALLTTSVACVFIFWQIVSDGINNQEPVLHQGHTLDQFFLSFGTILFAYGGASAFPTIQNDMFQREKFPKSVLIAFIIIMSLYLPIVVGGYIVYGDKINTNIMLSLDETWITSIANALMACHLILGFIIIINPVSLELELFFNVPNKFCLKRLITRFLLLSLMILLGESIPNFGKLVALIGGSTVTLATFVLPSLFYMKL…
	>Pccau-AAAP15	MTLMTLQICLSTVVSTTALFQNIEHRLRVPREFTWKRCVLRTLVMMSAVVIAEVVPRFDLVMGLVGSMLTGPLMFILPPIFYIKIKSLHSRLMTRTSERVCYQTFPRTAKSSLVDWMSVSRRVLLASLVVMVGLLATGLSTVSTVQDDILNSKFTASCLMQMFA
	>Pccau-AAAP16	MAQFGRFYVPPLNNAMNVMWATFRAYVPEDSPCLEAIRKRRGDGQQSGGTKPDETSRLAGGGGGGGGGGKPDTNPFRTTCNAELSSSYGGVDNPGLNVAGDGPVKRTPQTFSMDGSFDEDSSGGGGEFGGHGRHKIDEWQAAWNVTNAIQGMFIVSLPFAVLRGGYWAIAAMIGIAYICCYTGKILVECLYELDLNTGQRVRVRDSYVSIARECFGPVWGGRAVNVAQMIELLMTCILYVVVCGDLMEGTFPDGVIDTRSWMMITGVLLIPLGFLKHLHHVSLLSFWCTMSHILINIIILGYCVLELPDWGWSKVKWTIDMENFPISLGVIVFSYTSQIFLPTLEGNLIDRSKFDWMLDWSHIAAAIFKSLFGYVCFLTFQNDTQQVITNNLQSPSFKG…
Phylloxera quercus	>Pquer-AAAP16	MCSMNTSRECLVKPTKNGLNERSYILQHAQTMDPGDNLKNCPKFASFNYINSIIGSGVIGIPYAFNLSGVGLGVILLIFVAIITDYSLVLMLRSAHISGSFSYQSLMKSAFGKTGYIVLSFLQFTYPFIAMISYNIIVGDTATKVLVRLFSLPHDSIFAQRYFVIAMATIFITTPLCMLRNVARLAKASIVSFIMVLTIFCTIVIRYESLYEVMSKTADVGDISTWDFARPGAIQAVGVMSFGFMCHHNVFLLYDSIQGASQHIWNWVTHFAVSISVSMMIAFGLVGYATFGDLTQGDLLENYCWNDDLINISRLLFSFITLLTFPLECMVTKAVVDQTLRGGTDPMPIPMTKKRHAVITLSILLIVYLVSISTNCLGIALELNGVIAAIPLAFVLPAA…
	>Pquer-AAAP17	VIRYESLYDVMSKTANVGDISTWDFARPGAIQAVGVMSFGFMCHHNVFLLYDSIQGASQNIWNWVTHFAVTISVSMMIAFGLVGYATFGDLTQGDLL
	>Pquer-AAAP18	SLDKLNSIVRSSMNMCTGVYISVGTLGYIAYHDQPTLSGNILTSFPQCLSSDVIKIGFIMSIAVSFPLVIFPCRSSIYSLLATKEYVLVSGGRQHIAETPFKCITFFIVTFSLVTGLLMPNIEVVLGLIGSTIGVIINVMFPSMFLVRVANKNPKEKFWAKFVILVGVFIMVMGTIANLFAIQQSLKVSKTVEHEVMIAKHIAPAEIVPDENLQKKNHDKPLKSNKMKIKKVPEKILSNKIEVKPSEEIRVEPPIPVEPVEAVKPIAKTINSKVETANLISKDAIKKEEEELAKRPEIDILEKLKSHENEGKKILAESKQILNELKETRLKLEKDKNELKSMNNFNNSTEVKSNNASSVLPNENDKKLKLEEVIKDKIPIPLALHENNSTVAKDVNSQL…
	>Pquer-AAAP19	YPYYLRSFSLDYDIVNRPKFYRKLQPYIPLGDTITTEPYTQSSLVTIFAIWNTIMGTSLLAMPWGVEQSGLIMGLLLMFFIGGLCLYSANCILNVQVLHGNENG
	>Pquer-AAAP20	MGRAVRKLSKKSNRPRAKSMFTSAELEVQPLLSSDISRTSLTDHGFIFKYDSETSDLENNKVPTLTKANELLYPYYLRSFSLDYDIVNRPKFYRKLQPYIPLGDTITTEPYTQSSLVTIFAIWNTIMGTSLLAMPWGVERSGLIMGLVLMFVIASLCLYSANCILNVQVLHGNENGEVAQLSKKLLGPWAAVIAKLFSFVILLGANICYWILMSNFLYYSVKYLHDLLFADDNTIAFEFNSTNLLCPSKDEFLDSTNSTRPLSLYEKVWDLHKTVPIFLVLIVAPLLNFKSATFFTKFNSLGTFSVLYLFLFVVIKSYSWGINLSIPIVNGIPDISDLYKNTFPATSGILTLSLFIHNIVITIMRNNENQKHNGRDLTIAYMLVLVTYLLIGITFYVCF…
	>Pquer-AAAP21	MAKDPLIINHYSPPNYKSISNTKTLVGSQVDPEIPSGYLRNHGSGLKVWMAAIFVAGEMAGTGVLAVPWAVVNSGWIGFFLLIAFAITSAYSGSRLGDCWAILEERYPEFKESCKNPYPTIALYAYGRKTSYLTSACIQLTLFGAGTVYLMLVAQIFQLLLESTFPDTGFCSWLLIFSLAISPLMFLESPKDFSSVAIGALLTTSIACVFIFWQIVSDGINNQEPVLHQGHTLDQFFLSFGTILFAYGGASAFPTIQNDMFQREKFPKSVLIAFIIIMSLYLPIVVGGYIVYGDKINTNIMLSLNETWITSIANTLMACHLILGFIIIINPVSLELELFFNVPNKFCLKRLITRFLLLSLMILLGESVPNFGKLVSLIGGSTVTLATFVLPSLFYMKLC…
	>Pquer-AAAP22	IAFIIIMSLYLPIVVGGYIVYGDEINTNIMLSLNETWITYIANTLMACHLILGFIIIINPVSLQLELFFNVPNRFCFKRLTTRFLLLSLMILLGESIPNFGKLVSLIGGSTVTLATFVLPSLFYMKLCEQTNPNWPERSISCHSKMYMWEIIIVGVLGGMASTYAAILAIVNMTSVTKPCYWNWF
	>Pquer-AAAP23	MAQFGRFYVPPLNNAMNVMWATFRAYVPEDSPCLEAIRKRRAGGAGDGAQSGGTKTGGPDENSRLAGGGGKPDTNPFRTTCNAELSSYGGVDNPGLNVAGDGPVKRTPQTFSMEGGSFDEDSSGGGEFGGHGRHKIDEWQAAWNVTNAIQGMFIVSLPFAVLRGGYWAIAAMIGIAYICCYTGKILVECLYELDLNTGQRVRVRDSYVSIARECFGPVWGGRAVNVAQMIELLMTCILYVVVCGDLMEGTFPDGVIDTRSWMLITGVLLIPLGFLKHLHHVSLLSFWCTMSHILINIIILGYCVLELPDWGWSKVKWTIDMENFPISLGVIVFSYTSQIFLPTLEGNLIDRSKFDWMLDWSHIAAAIFKSLFGYVCFLTFQNDTQQVITNNLQSPSFKG…
	>Pquer-AAAP24	MFIVSLPFAVLRGGYWAIAAMIGIAYICCYTGKILVECLYELDLNTGQRVRVRDSYVSIARECFGPVWGGRAVNLAQMIELLMTCILYVVVCGDLMEGTFPDGVIDTRSWMLITGVLLIPLGFLKHLHHVSLLSFWCTMSHILIN
Daktulosphaira vitifoliae	>Dviti-AAAP9	MRAYIMTLANSIIGVSILAMPFCYKECGILLSTILLILSNFMSRASCHFLLTSAVRSRTRDFEFLAFHLFGSLGKISVEISIIMFLMGTCIAFFVVMGDLGPQIIGEMFNMTNTIALRPSIMIGIAVFIVLPLGLLKNVNSLNSICTAAVIFYACLVFKIFIEAFDKIFSSVWLSELYFWRPSGLLQCLPIFSMSLFCQTQLFDIFESISHESLDKLNSIVRSSMNMCTCVYISVGILGYIAYHDQSSLSGNILTSFPQCLSSDVIKIGFIMSIAVSFPLVIFPCRSSIYSLLSSKEYVLVTGGRQHIAETPFKCITFFIVTFSLVTGLLMPNIEVVLGLIGSTIGVIINVMFPSMFLVRVANKNPKEKFWAKFIILVGVFIMVMGTMANLFAIQQSLE…
	>Dviti-AAAP10	MAQFGRFYVPPLNNAMNVMWAAFRAYVPDDSPCLEAIRKRRGGGAGEEKSSGDNAGPAEKSRLAGGKPDTNPFRTTCNAELSSYGGVDNPGLDVAGDGVVKRTPQTFSMDGSFDEDSSGGGEFGGHGRHKIDEWQAAWNVTNAIQGMFIVSLPFAVLRGGYWAIAAMIGIAYICCYTGKILVECLYELDLNTGQRVRVRDSYVSIARECFGPVWGGRAVNLAQMIELLMTCILYVVVCGDLMEGTFPDGVIDTRSWMLITGVLLIPLGFLKHLHHVSLLSFWCTMSHILINIIILGYCVLELPDWGWSKVKWTIDVENFPISLGVIVFSYTSQIFLPTLEGNLIDRSKFDWMLDWSHIAAAIFKSLFGYICFLTFQNDTQQVITNNLQSPSFKGLVNVF…
	>Dviti-AAAP11	VQVFTAILLGKCWVIAETIEPNIVHKNRYPYAAIAGLSFGRTFERIVHVMQNIAVFGAIIPNLLIAADNLYTLGKKVYSENLSFCICLIIIGIILCPPIWLGSPKDLKWISLISVFTVSLCLNYLGALNTIALAYGVLAFQFDVHPLILTVQMDMKDRRKLPFVLIGAFFITCCLFSITTVIAYLKLGGLVNSNLLDALPESQVLNIDIILVTLQICLSTVVSTTALFQNIEHHLRILREFTWKRCILRTFVTMLAV
	>Dviti-AAAP12	MAKDPLIINHFGQNYRSISSTKLVVDIEREQIPSGYLRNDGSGLNVWMAAIFVAGEMAGTGVLAVPWAVVNSGWVGFLLLIAFAITSAYSGSRLGDCWAILEERYPECKESCKNPYPTIALYAYGKKTSYLTSVCIQLTLFGAGTVYLMLVAQIFQLLLENIFPDTGFCSWLLIFSLAISPLMFLESPKDFSSVAIGAVLTTSIACVFIFWQIISDGISNQEPVLHQGHTLEQFFLSFGTILFAYGGASAFPTIQNDMFQREKFPKSVLIAFIIIMSLYFPIVTGGYFVYGDRINTNIMLSLNETWITSIANTLIACHLILGFIIIINPVSLQLELFFNVPNKFCFKRLTTRFLLLTLMILLGESIPNFGKLVSLIGGSTVTLATFVLPSLFYMKLCEQ…
Pemphigus obesinymphae	>Pobes-AAAP15	FVFFFHHEHLKAKAMGRVIKKSVKKSNRPRAKSMITDCEIQPLLNSDLSKTSLADNGFIFKYDSENSDLENNKTPIQQSKANELLYPYYLRSFSLDYDILNRPKFYRKLQPYIPLGDTITNEPYTQNSIITIFAIWNTIMGTSLLAMPWSVERAGLLMGLLLMFVIAGLSLYTSNRILKVQVLHGNDNGEVAQLSKKLLGPWAAVIAKLFSFIILLGANIVYWILMSNFLYYSVGYIHDLLFADEHTGTFEFNTTNLICPSSAEYINATSNMSRPLTLYEKVWDLNTTVPIFLVIIVAPLLNFRSATFFTKFNSLGTLSVLYLFIFVLIKSYSWGINLSAPMVEGSIDFSEFYKNTFPATSGLLTLSLFIHNIIITIMRNNENQKHNGRDLTIAFILVL…
	>Pobes-AAAP16	MANFGRFYIPPFGAAMNVVWATVKSYVPEDSPCMEAIMKRRGGDQSAAAAAADGTGQAERSRLQSAGGKPDTNPFRTTCNSELSSYGGVEKRGGDADGGGLTKRTPQAFSMDDGSFDEDSSASGGEFGRSRQKIDEWQAAWNVTNAIQGMFVVSLPFAVLRGGYWAILAIVGIAYICCYTGKILVECLYELDLNTGQRVRVRDSYVSIARECFGPVWGARAVNVAQMIELLMTCILYVVACGDLMEGTFPDGVIDTRSWMMITGVLLIPLGFLKHLHHVSLLSFWCTMSHIVINIIILGYCVLELPDWGWSKVKWTIDVENFPISLGMIVFSYTSHIFLPTLEGNLSDRSKFDWMLEWSHILAAVFKSLFGYVCFLTFQNDTQQVITNNLHSPAFKGLV…
	>Pobes-AAAP17	LRSAHISGSFSYQSLMKSAFGRYGFIVLSLLQFIYPFIAMISYNIIVGDTATKVIIRLFSLPHDSIFAQRYFVIAMATIFITTPLCMLRNVARLAKASIVSFIMVLIIFVTIVIRYESLYDVMSTITKVGNINTWDFARPGAVQAIGIMSFGFMCHHNVFLLYDSIEGASQTVWNCVTHFAVTISFMLMVAFGLVGYATFGDLTQGDLLENYCGDDDLINVSRLLFSLITLLTFPLECMVTKAVVDQTLRGGTNLILIPMSKKRHAIITISILVATYLISISTKCLGIALELNGVIAAIPLAFVLPAAIYIKISNDSWKQKIPAYCLALFGTIVAASGISLVLYEILTSATDDSCQNDSLDHCYMNNTSYIQTGDVTKFPLN
	>Pobes-AAAP18	LFCQTQLFDIFESISNESLDKLNAIIRSSMNMCTSVYISVGILGYIAYHDSTLTGNILTSFSQCLSSDIIKIGFVMSIAVSFPLVIFPCRSSIYSLFATKDYVLVSGGRQHIAETPFKCITFFIVLFSLVTGL
Pemphigus populicaulis	>Ppop-AAAP16	MGRVIKKSVKKSNRPRAKSMITDCEIQPLLNSDLSKTSLAENGFIFKYDSENSDLENNKTPIQQSKANELLYPYYLRSFSLDYDILNRPKFYRKLQPYIPLGDTITNEPYTQNSIITIFAIWNTIMGTSLLAMPWSVERAGLLMGLLLMFVIAGLSLYTSNRILKVQVLHGNDNGEVAQLSKKLLGPWAAVIAKLFSFIILLGANIVYWILMSNFLYYSVGYIHDLLFADEHTGTFEFNTTNCKSIT
	>Ppop-AAAP17	RYESLYDVMSTVTKVGNINTWDFARPGAVQAIGIMSFGFMCHHNVFLLYDSIEGASQTVWNCVTHFAVTISFMLMVAFGLVGYATFGDLTQGDLLENYCGDDDLINVSRLLFSLITLLTFPLECMVTKAVVDQTLRGGTNLILIPMSKKRHAIITISILVATYLISISTKCLGIALELNGVIAAIPLAFVLPAAIYIKISNDSWKQKIPAYCLALFGTIVAASGISLVLYEILTSATDDSCQNDSLDHCYMNNTSYIQTGDVTKFPLN
	>Ppop-AAAP18	MRAHVMTLANSIIGVSILAMPFCYKECGVVLSTLILILSNLMSRASCHFLLKSAIKSRTRDFEFLAFHLFGKLGKVTVELCIIMFLMGTCIAFFVVMGDLGPQIIGDTFNIRSTTTLRPSIMIGLAVFVVLPLGLLRDVNSLNTICTAAIIFYACLVFKIFVEAFDKLFSSVWVSDIYFWRPAGLLQCLPIFSMSLFCQTQLFDIFESISNESLDKLNAIIRSSMNMCTSVYISVGILGYIAYHDSTLTGNILTSFSQCLSSDIIKIGFVMSIAVSFPLVIFPCRSSIYSLFATKDYVLVSGGRQHIAETPFKCITFFIVLFSLVTGLLMPNIEVVLGLIGSTIGVMINVMFPSMFLVRVANKNPKERFWARFIFFVGIFIMVMGTLANLYAIQQSFST…
Tamalia coweni	>Tcowe-AAAP17	MGRVSKKSIKKSNRPRAKSMITDCEIQPLLDTDLSRTSLAERDNGFIFKYDSENSDLENNKVPSQSKANELLYPYYLRSFSLDYDIINRPKFYRKLQPYIPLGDTITTEPYTQSSLITIFAIWNTIMGTSLLAMPWSVERAGLAMGLLLMFTIAALCLYTSNRILKVQVLHGNETGEVAQLSRKLLGSWAELIAKLFSFIILLGANIVYWILMSNFLYYSVGYIHDLLFADEHTGAFEFNTTNLICPNNVDYTNNTLNATRSLTLYEQVWDLNTTVPIFLVIIVAPLLNFRSATFFTKFNSLGTLSVLYLFLFVLVKSYSWGINLSAPTIEGSTDYSQFYKNTFPATSGMLTLSLFIHNIIITIMRNNDNQKHNGRDLTIAFILVLLTYILIGITFYVC…
	>Tcowe-AAAP18	VVRYESLHEVMSTVSNVGSVSSWDFARPGAVQAIGIMSFGFMCHHNVFLLYDSIEGASQTIWNCVTHFAVTISFSLMVAFGLVGYATFGDLTQGDLLENYCWDDDLINISRLLFSLITLLTFPLECMVTKAVVDQTLRGGTDPILIPMSKKRHAIITISILVTTYLVSISTKCLGIALEINGVVAAIPLAFVLPAAIYIKISKESWIKKIPAFCLALFGTVVAASGISLVVYELITSTTADSCANDSMMDHCYINNTLHI
	>Tcowe-AAAP19	SASAGGDMVPDVATTTADIFADTFVAIMNTTIVTNACAVGVVDDTTAGLMDAATAKNVCSSAVTATAPNTRVANVSDKPAAYVPDNNPIIVYEAVPGREPVGVQLRMDPERAPAERCNTVVVVVPNDQLTTENDPLIPGLRRRVPGTHRSVVHDLNCFRCSNRDHLESSVMLTLVDFYVGVGLTASLTAVLILGELGGIGTLLLPYIIQTLGWPGFIYLLILAIVTIYNSVFLGKCWKIMEENMNSIISSECRTPMSFMAFQSFGRKQSKVTTACVFTCLYSVSSVYLLLLGQTFGRLLTTTQLFETTAEGYKWIFVGVLLVLYNRYLGAPKKSTLAACSMMIVTMAANVCIIAQMVEEGFPKDDFTMRSALRDHEDPTIFQTIEAFGTLIFVFGAASL…
	>Tcowe-AAAP20	MIADSGGLTVPFAILCIVDLFGIFPIVVLPGPIIKCGWLGIPLAFGVFVVQVYTAILLGKCWIIAEEIEPNIVKKSRYPYAALAELIFGNKVKGIVTVMLDVAVFGACIPNLLIAAYNLHILGSKLSNDRFDVSPCIWLIVIGIVLCPPLWLGSPKDMKWIALSSAFFVGSVSVLTWIAMMETQRETYAPVSEPSWNSVALAYGILAFQFDVHPLVLTVQMDMADKRKLPLVIICAFSITCSLFLITAVIGYARFGSLLSANLLDFLSDSRFLNVDISFVTIQICLSTAVSTTALFQHIEHFLDIPREFNWRRCALRSFIVMLAVALGEAVPRFDLLMGLIGALLTGPLMFLLPPLFYVKIRSIRRLKIKTSEGVCYRTFPNAKRTSIVGFKRLVLFLC…
	>Tcowe-AAAP21	MRAHVMTLANSIIGVSILAMPFCFKECGIVLSTLLLVLSNLMSRASCHFLLKSAIKSRTRDFEFLAFHLFGKLGKLTVELSIIMFLMGTCIAFFVVMGDLGPQIIGDTFNLRNTTTLRTSIMIGLAVFVVFPLGLLRDVNSLNTICTAAIIFYACLVFKIFVEAFDKLFSPVWVSDIYFWKPAGLLQCLPIFSMSLFCQTQLFDIFESISNESLDKLNEIIRSSMNMCTSVYVSVGVLGYIAYHDSTLTGNILTSFSQCLSSDVIKIGFVMSIAVSFPLVIFPCRSSIYSLLTTKDYVLMSGGRQHIAETYFKCITFFIVLFSLVTGLLMPNIEVVLGLIGSTIGVMINVMFPSMFLVRVANKNPKERFWARFIFFVGIFIMVMGTLANLYAIQQSFSS…
Tamalia inquilinus	>Tinqu-AAAP14	MGRVSKKSIKKSNRPRAKSMITDCEIQPLLDTDLSRTSLAERDNGFIFKYDSENSDLENNKVPSQSKANELLYPYYLRSFSLDYDIINRPKFYRKLQPYIPLGDTITTEPYTQSSLITIFAIWNTIMGTSLLAMPWSVERAGLAMGLLLMFTIAALCLYTSNRILKVQVLHGNETGEVAQLSRKLLGPWAELIAKLFSFIILLGANIVYWILMSNFLYYSVGYIHDLLFADEHTGAFEFNTTNLICPNNVDYTNTTLNATRSLTLYEQVWDLNTTVPIFLVIIVAPLLNFRSATFFTKFNSLGTLSVLYLFLFVLVKSYSWGINLSAPTIEGSTDFSQFYKNTFPATSGMLTLSLFIHNIIITIMRNNDNQKHNGRDLTIAFILVLLTYILIGITFYVC…
	>Tinqu-AAAP15	TPLCMLRNVARLAKASIVSFVMVLLIFVTIVIRYESLHEIMSTVSNVGSVSSWDFARPGAVQAIGIMSFGFMCHHNVFLLYDSIEGASQTIWNCVTHFAVTISFSLMVAFGLVGYATFGDLTQGDLLENYCWDDDLINISRLLFSLITLLTFPLECMVTKAVVDQTLRGGTDPIPIPMSKKRHAIITISILVTTYLVSISTKCLGIALEINGVVAAIPLAFVLPAAIYIKISKESWIKKIPAFCLALFGTVVAASGISLVVYELITSTTADSCENDSMMDHCYINNTLHI
	>Tinqu-AAAP16	DITAETDARSAAVTATATDDTIIGNLSDNSAAVNPTVVVEVPSSEARGALQQRMNAEAAVERSNTVVVVVPNDQLSPANEPLIPGRRRDPNRESTAHSLNCFRCNNANYMGSTVLVTLVDFTVGVGLKMGLSAAFILGELSGIGLLLAPHAIQNLGWPGFIYMFILAIVTVYCSECLGGCWQMTEEQMNLLITSECRTPMSLIAYHAFGIMPGHVTSACVAFCLYSVSCVYLMLLGQTFGYLLTTTQLFETVEEEYKWIFIGVLLVLANNFLETPKKFTLAASSMMIITMAASFCILTQMVKEGYPDNDDNANFTMKFLLSDHEDLTIVQKLESFGTLIFVFGVATMMPVIQHSRYKESEFSISLLITFSLLAVLFTTVVTVGYLFFNGRLTPNILMTL…
	>Tinqu-AAAP17	MSIAVSFPLVIFPCRSSIYSLLTTKDYVLMSGGRQHIAETYFKCITFFIVLFSLVTGLLMPNIEVVLGLIGSTIGVMINVMFPSMFLVRVANKNPKERFWARFIFFVGIFIMVMGTLANLYAIQQSFSTVKTVKKEIEVKSISADKIITDEIVKQNLNEKKPLDFKSKDYHHNVVKPKKSEEIRVEPPVPVEPIIKSNIKENVEKSLKVDGGNTISKDAIKKEDEELDKRPEIDILEKLKSHENEEKKILAESKQILEELKGARQSQFEKNKRKPVKHLKDLVLNSNKQEDKKDILSSDEKKNQIEGVVRDKLPLPLVLKEANKPNATKMELIRDKRDLTSTDKSNNEKKDENCKKSEKSMTIKNENNEDKYVKNLNIKN
Acyrthosiphon pisum	>ACYPI002742	MANFGRFYVPPFGAAMNVVWAAVKAYVPEDSPCVEAIMKRRGDRAAAGAASAGTGTGAADGVDAERNRLQGGGKPDTNPFRTTCNSELSSYGGVEKRDGGVDGDGVTKRTPQAFSMDDGSFDEDSSGGGEFGRGRHKIDEWQAAWNVTNAIQGMFVVSLPFAVLRGGYWAIVAMIGIAYICCYTGKILVECLYELDLNTGQRVRVRDSYVSIARDCFGPVWGARAVNVAQMIELLMTCILYVVACGDLMEGTFPDGVIDTRSWMMITGVLLIPLGFLKHLHHVSLLSFWCTMSHIVINIIILGYCVLELPDWGWSKVKWTIDVENFPISLGMIVFSYTSQIFLPTLEGNLSDRSKFDWMLEWSHIAAAIFKSLFGYVCFLTFQNDTQQVITNNLHSPAF…
	>ACYPI009736	MIADSSGLTVPFAILCIVDLFGIFPIVVLPGPIIKCGWLGIPLAIGVFAIQVYTAILLGKCWIIAEEIEPNIVKKNRYPYAALAELIFGNKVKRIVTVMLDVAVFGACIPNLLIASYNLHILGIKLSSERFDVSPCIWLIVIGIILCPPLWLGSPKDMKWIVSSSVFFVGSVSVLTWIAMYDTQREIYAPIPEPSWNSVALAYGLLAFQFDVHPLVLTVQMDMVDKRKLPVAIICAFLITCSLFLITTVIGYVRFGSLLSSNLLDQLSNSYILDVNITLVTIQICLSTAVSTTALFQHIEHFLKIPKEFNRRRCVLRSCIVMLAVTIGEAVPRFDLLMGLVGALLTGPLMFLLPPLFYIKIRSLRRLKIKKSEGVCYRTFPNAKLTPIVGFKRLALLIF…
	>ACYPI000153	MIYADFGQPAMEEEGQPRGFQIRGHLVHGIPRVGDSNYDPACPTCNPGSINDTVTPTAVVVSSPPAIVTTAVAVPGPIPATNDYNYNGPLQHEIGPMAALRQNGGMLTRTDDTYSFSGFITGIAVVFVSGEMAGIGMLAAPWAVVNLGWLGFVLLITFGIATAYSACCLGTCWLILEERYAQYRIYPIPDPYPTIAMHAVGRRTSYATRACISITLFGSATVYLMLIAQTAQKLFLGSHPEVEFSTWLFVFSVSLSSLMFLESPKDYYIVATGAFLTTMTSSYFIIMQMLLDERIQEGSATDTQKSVPANQFFLSFGTILFAYGGAASFPVINFQMFKRDEFSHSVVASFILLTILFSSVVVGGYIIYGHTINPNIIMSLSDSWVSYAAVILMAGHLVL…
	>ACYPI000627	MRAHVMTLANSIIGVSILAMPFCFKECGIVLSTLLLVLSNLMSRASCHFLLKSAIKSRTRDFEFLAFHLFGKLGKLTVELSIIMFLMGTCIAFFVVMGDLGPQIIGNTFNIKNTAALRPSIMIGLAAFVVLPLGLLRDVNSLNTICTAAIIFYACLVFKIFIEAFDKLFSFVWVSEIYFWKPVGLFQCLPIFSMSLFCQTQLFDIFETITNESLDKLNAVIRSSMNMCTSVYISVGILGYIAHYDSVLTGNILTSFSQCLSSDIIKIGFVMSIAVSFPLVIFPCRSSIYSLIATKDYVLVSGGRQHIAETPFKCITFFIVLFSLVTGLLMPNIEVVLGLIGSTIGVMINVMFPSMFLVRVANKSPKERFWARFIFFVGIFIMVMGTSANLFAIQQTFTN…
	>ACYPI004184	MCSTNSSQEYLVAPSKDGMDETSYILQQRRRQQQVMDGGDNLKNCPKFASFNYINSIIGSGVIGIPYAFNLSGVGMGVILLALVAIVTDYSLVLMLRSAHISGSFSYQSLMKSAFGRYGFVVLSFLQFIYPFIAMISYNIIVGDTATKVLIRLFSLPNDSVFAQRYFVIAMATIFITTPLCMLRNVARLAKASIVSFIMVLVIFVTIVIRYESLHDVMSTVTEVGNINTWDFARPGAIQAIGIMSFGFMCHHNVFLLYDSIEGASQTIWNCVTHVAVTISFLLMVAFGLVGYATFGDLTQGDLLENYCWNDDLINISRLLFSLTTLLTFPLECMVTKAVVDQTLRGGTDPVPMSKKRHAIITVSILMATYFVSISTKCLGIALEINGVVAAIPLAFVLP…
	>ACYPI000333	MGRVSKKSFKRSSRPRAKSMITDCEIQPLLNTELSRTSIADNGFIFKYDSENSDLENNKAPTTQSKANELLYPYYLRSFSLDYDILNRPKFYRKLQPYIPLGDTITNEPYTQNSIITIFAIWNTIMGTSLLAMPWSVERAGLVMGLILMFVIAALCLYTSNRILKVQVLHGNDTGEVAQLSKKLLGPWAEVIAKLFSFIILLGANIVYWILMSNFLYYSVGYIHDLLFADENTGAFEFNTTNLICPNSADFVNATSDTTRQLTLYERIWDLNTTVPIFLVVIVAPLLNFRSATFFTKFNSLGTLAVLYLFIFVIIKSYSWGINMSAPTLEGLTDYSEFYKNTFPATSGMLTLSMFIHNIIITIMRNNENQKHNGRDLSIAFTLVLLTYLLIGITFYVCF…
	>ACYPI004252	MSSLYSTPIGLIFVFNLIIGPGSLTLPAVVQETGWLLSGIFIATMAFLSYITFTFVIEAITITNSITQLRKLQMMKSVTRVLKSCKDMMPQVSSVNYDRLSNASTDSYNSDNEAPIFDNPVLPTSSSLLDFPPESVELLSLDNRIEMGEMVAVLLPPFAKVMFFFSISGYLFGDLSIYYKAIGQSLVDFTCDHKSNNNSANKSDLCWENSSYTKHEIYLSYLVLYILIIGPFTFFSAQKTKYLQVLGFFMRIIAIIAMVVLATIRLISPTQKHGYTPASNFMAMPQLIGASIYAFMCHHSIPSVISPIKNKNKILLKVAANFLLVYTLYMCLCMTGVFAFPKVNELYTINFTPSQDTGLFYKLIDSILVLFPVLTISISFPVIAITLRNNIQVMFLPSD…
Myzus persicae	>Mpers-AAAP15	MGRVSKKSFKRSSRPRAKSMITDCEIQPLLNTELSRTSIADNGFIFKYDSENSDLENNKAPTTQSKANELLYPYYLRSFSLDYDILNRPKFYRKLQPYIPLGDTITNEPYTQNSIITIFAIWNTIMGTSLLAMPWSVERAGLVMGLLLMFIIAALCLYTSNRILRVQVLHGNDTGEVAQLSKKLLGPWAEVIAKLFSFIILLGANIVYWILMSNFLYYSVGYVHDLLFADENTGSFDFNTTNLICPSNSDYINATSNTTRQWTLYERIWDLNTTVPIFLVVIVAPLLNFRSATFFTKFNSLGTLAVLYLFIFVLIKSYSWGINMSAPTIEGLTDYSEFYKNTFPATSGMLTLSMFIHNIIITIMRNNENQKHNASNYIIILKSNTNFEIVFITFRAVIYQ
	>Mpers-AAAP16	MTLSVDTATHCTTYTVMDGGDNLKNCPKFASFNYINSIIGSGVIGIPYAFNLSGVGLGVILLALVAIVTDYSLVLMLRSAHISGSFSYQSLMKSAFGRYGFVVLSFLQFIYPFIAMISYNIIVGDTATKVLIRLFSLPHDSVFAQRYFVIAMATIFITTPLCMLRNVARLAKASIVSFIMVLVIFVTIVIRYESLHDVMSTVTEVGNINTWDFARPGAIQAIGIMSFGFMCHHNVFLLYDSIEGASQTIWNCVTHVAVTISLLLMVAFGLVGYATFGDLTQGDLLENYCWNDDLINVSRLLFSLTTLLTFPLECMVTKAVVDQTLRGGTDPVPMSKKRHAIITISILVATYFVSISTKCLGIALEINGVVAAIPLAFVLPAAIYIKISNDSWKQKIPAY…
	>Mpers-AAAP17	MRAHVMTLANSIIGVSILAMPFCYKECGIVLSTLLLVLSNFMSRASCHFLLKSAIKSRTRDFEFLAFHLFGKLGKVTVELSIIMFLMGTCIAFFVVMGDLGPQIIGDTFNIKNTTALRPSIMIGLAAFVVLPLGLLRDVNSLNTICTAAIIFYACLVFKIFIEAFDKLFSSVWVSEIYFWKPVGLFQCLPIFSMSLFCQTQLFDIFETITNESLDKLNAVIRSSMNMCTSVYISVGILGYIAHYDSVLTGNILTSFSQCLSSDIIKIGFVMSIAVSFPLVIFPCRSSIYSLLATKDYVLVSGGRQHIAETPFKCITFFIVLFSLVTGLLMPNIEVVLGLIGSTIGVMINVMFPSMFLVRVANKCPKERFWARFIFFVGIFIMVMGTSANLYAIHQTFSN…
	>Mpers-AAAP18	MANFGRFYVPPFGAAMNVVWAAVKAYVPEDSPCVEAIMKRRGDRAAAGAASAGTGAADAVDAERNRLQGGGKPDTNPFRTTCNSELSSYGGVEKRDGGVDGDGVTKRTPQAFSMDDGSFDEDSSGGGEFGRGRHKIDEWQAAWNVTNAIQGMFVVSLPFAVLRGGYWAIVAMIGIAYICCYTGKILVECLYELDLNTGQRVRVRDSYVSIARDCFGPVWGARAVNVAQMIELLMTCILYVVACGDLMEGTFPDGLIDTRSWMMITGVLLIPLGFLKHLHHVSLLSFWCTMSHIVINIIILGYCVLELPDWGWSKVKWTIDVENFPISLGMIVFSYTSQIFLPTLEGNLSDRSKFDWMLEWSHIAAAIFKSLFGYVCFLTFQNDTQQVITNNLHSPAFKG…
	>Mpers-AAAP19	MIYADFAERGSLQSVMDEDEQPRVFQIRGHLVHGIPQVGDSNYDPACPTCNPGSMNDMSTPTAVVVAPSIAATAVAVPGPIPGTNDYNNGQQLENGSSALIRQQEGAISSTDDNYSSGFITGIAVVFISGEMAGIGMLAAPWAVVNLGWMGFILLITFGIATAYSASCLGTCWLIIEERYPQYRIYPIPDPYPTIAMHAIGRRTSVVFSYLTKACIHITLFGSATVYLMLIAQSAQKLFLGTHPEIEFSTWLFVFSVSLSSLMFLESPKDYCIVAVGALLTTMTSCYFILMQMLLDERIKEGSETDTHTIMSANQFFLSFGSILFSYGGAASFPVIRFQMFKRDEFSRSVVTSFIVLTILFGSIVVGGYIVYGHTINPNILMSLGDSWLSYAAIVLMAG…
	>Mpers-AAAP20	MYGTQREMYAPIPEPSWNSVALAYGLLAFQFDVHPLVLTIQMDMVNKRKLPVAIICAFLITCSLFIITTVIGYVRFGSLLSSNLLDQLSSSYILDLDITLVTVQICLSTVVSTTALFQHIEHFLKIPREFNRKRCVLRSCIVMLAVTIGEAVPRFDLLMGLVGALLTGPLMFLLPPLFYVKIRSLRRLKIKKSEGVCYRTFPNAKPTPTVGFKRLALLIFIILAGTLATILSTVSGIRDTIIYAKFTPSCIMKLFE
Drosophila melanogaster	>CG8394	MSFIAKLKATPLPPLRNILNVAVQTARQQIPERKDYEQPPGSTAQQHHHSQQAQHKAMEAGMDGGDTTEMSSNPFRNAGSWTNDGEGGGDGDGEYRNEYQSTSFNEYDGRYQQTDGFRQGSIASEGSSFVCEGEGGGGCKIDEFQAAWNVTNAIQGMFIVSLPFAVLHGGYWAIVAMVGIAHICCYTGKVLVQCLYEPDPATGQMVRVRDSYVAIAKVCFGPKLGARAVSIAQLIELLMTCILYVVVCGDLLAGTYPQGSFDSRSWMLFVGIFLLPMGFLKSLKMVSTLSFWCTMSHIVINAVILGYCLLQIGDWGWSKVRFSIDMENFPISLGVIVFSYTSQIFLPTLEGNMIDRSKFNWMLDWSHIAAAVFKAGFGYICFLTFQNDTQQVITNNLHS…
	>CG13646	MFFFRRQNAKPAPRPSRAPSFALPKRRPPVQLTPSHQHDQLPFLRRSRFSALPHFRAYEDEPENLSLFIAILYVVDLFGIFPFVTLPALLVKLGYFGILLVLSIIILQIYTSFLLSQCWTMAELLDPSIQQKRNYPYAALAELAYGPYMSLLVSVLLDLSIFAMAVPSVVMAAQNLEGVVLRMSAGQYNFSYCYWAIIVGLVICPLMWLGSPKHMRGLAIIAVCVMIVIVALLWFCLFAAPAIGTPFEGISLELPGFLTVLNSYSILAFQFDIHPVLLTLQIDMKQKSQVSWAALIGIAITCSVAIFGSIIAAYKFGSMIADNLLQSLPTSVPFYVMLILMALQLCFSVTVASSAMFMQIENYFKLPESLSFKRMLIRSSVLALEVLVAEFVPSFDALM…
	>CG30394	MLAHSAHVMTLANSIIGVGILAMPFCFQKCGILLSIVLLVLSNGITRVCCHYLIKTSLLTRRRSFEMLGLHAFGTSGKLLVELCIIGYLIGTCITYFVVVGDLGPQIIAKIFALDVADHLHLRSLVMVVVTVVCIVPLGMLRNVDSLSAVCTASIGFYVCLILKIVLEAQPHITANDWTEKVLYWEPAGVLQCLPIFSMALSCQMQLFEVFESINNQSLDKLNGIVRNATWICTFVYISVGFFGYVAFCTHTFSGNILVNLSTSFGSDIIKIGFVLSIAFSFPLVIFPCRASLYSLLYRKGHTESSSYIPEQRFRFITIFIVVFSLCVALVIPSVELIIGLVGSTIGVAICIMFPASSFRKIIKKESMERTLAQFVFVSGFLLMILGTYANLSAIDEKS…
	>CG13743	MNMNMNDSRRNTATEFSYILQRQGSDVSVAEAYAFDDFNNIMKNNHQTHQQQGQPQQPHQQQQQPPQQQQQQQHRQHSQQQQQAQQDAGLGDTLSSLPQASFNYINSIVGSGVIGIPYALHRAGFGLGLALLILVAYITDYSLILMVRCGHICGRFSYPGIMEAAYGKYGYYLLSLLQFMYPFLAMISYNVVVGDTLSKVLVRFFPSWGGSMGAVRLGVVFFVNVGVVMPLCLYKNVSRLARASFISLACVVFILFAVIIKLMSGDYKVTDTAESWRFANSDLIPATGIMVFAFMCHHNTFLVYQSMRDATMERWEKVTHISIGFAWTVAALFGIAGYSTFRALSQGDLLENYCWDDDLMNFSRVLFSISILLTFPIECFVSREIVRALVHRFVLKEPI…
Homo sapiens-outgroup	>SLC36A1	MSTQRLRNEDYHDYSSTDVSPEESPSEGLNNLSSPGSYQRFGQSNSTTWFQTLIHLLKGNIGTGLLGLPLAVKNAGIVMGPISLLIIGIVAVHCMGILVKCAHHFCRRLNKSFVDYGDTVMYGLESSPCSWLRNHAHWGRRVVDFFLIVTQLGFCCVYFVFLADNFKQVIEAANGTTNNCHNNETVILTPTMDSRLYMLSFLPFLVLLVFIRNLRALSIFSLLANITMLVSLVMIYQFIVQRIPDPSHLPLVAPWKTYPLFFGTAIFSFEGIGMVLPLENKMKDPRKFPLILYLGMVIVTILYISLGCLGYLQFGANIQGSITLNLPNCWLYQSVKLLYSIGIFFTYALQFYVPAEIIIPFFVSRAPEHCELVVDLFVRTVLVCLTCILAILIPRLDLV…
	>SLC36A2	MSVTKSTEGPQGAVAIKLDLMSPPESAKKLENKDSTFLDESPSESAGLKKTKGITVFQALIHLVKGNMGTGILGLPLAVKNAGILMGPLSLLVMGFIACHCMHILVKCAQRFCKRLNKPFMDYGDTVMHGLEANPNAWLQNHAHWGRHIVSFFLIITQLGFCCVYIVFLADNLKQVVEAVNSTTNNCYSNETVILTPTMDSRLYMLSFLPFLVLLVLIRNLRILTIFSMLANISMLVSLVIIIQYITQEIPDPSRLPLVASWKTYPLFFGTAIFSFESIGVVLPLENKMKNARHFPAILSLGMSIVTSLYIGMAALGYLRFGDDIKASISLNLPNCWLYQSVKLLYIAGILCTYALQFYVPAEIIIPFAISRVSTRWALPLDLSIRLVMVCLTCLLAIL…

## Sheet: AAT.summaryTable.2
Clade	Apisum Genes	Dmel	Annotation	Apisu	Mpers	Pobes	Ppopu	Tcowe	Tinqu	Pcfal	Psube	Pcmag	Pfovl	Pfova	Pcven	Pccau	Pquer	Dviti
APC-C1	ACYPI005006	CG13248	high affinity basic, transports arginine, lysine, ornithine, Na+ independent	1	1	1	1	1	1	1	1	1	1	1	1	1	1	1
APC-C2	ACYPI009985	CG12531	high affinity basic, transports arginine, lysine, ornithine, Na+ independent	1	1	1	1	0	0	1	1	1	0	1	1	1	2	1
APC-C3	ACYPI003923	CG7255, CG5535	high affinity basic, transports arginine, lysine, ornithine, Na+ independent	1	1	0	1	1	1	1	1	1	0	1	1	1	2	1
APC-C4	ACYPI005118	CG11128 (slimfast)	high affinity basic, transports arginine, lysine, ornithine, Na+ independent	1	1	1	1	1	1	1	1	1	1	1	0	1	2	1
APC-C5	ACYPI008904		low affinity basic, transports arginine, lysine, ornithine, Na+ independent	3	3	1	1	1	1	1	1	1	1	1	1	1	1	1
	ACYPI008323		high affinity basic, transports arginine, lysine, ornithine, Na+ independent
	ACYPI002633		high affinity basic, transports arginine, lysine, ornithine, Na+ independent
APC-C6	ACYPI000537		high affinity basic, transports arginine, lysine, ornithine, Na+ independent	3	2	1	1	1	1	1	2	2	2	3	2	1	3	2
	ACYPI000584		high affinity basic, transports arginine, lysine, ornithine, Na+ independent
	ACYPI005472		high affinity basic, transports arginine, lysine, ornithine, Na+ independent
APC-C7	ACYPI005156		high affinity basic, transports arginine, lysine, ornithine, Na+ independent	3	3	2	2	3	1	0	1	0	0	1	1	1	2	1
	ACYPI003240		transports arginine, lysine, ornithine, Na+ independent
	ACYPI003523		high affinity basic, transports arginine, lysine, ornithine, Na+ independent
APC-C8	ACYPI001378	NA	tyr, 3-4-dopa (L-dopa), also ala, glu ser, cys, arg by Na+ independent	1	1	1	1	1	1	1	1	1	1	1	0	1	2	1
APC-C9	ACYPI005720	CG1607, CG12317	heteromeric AA, transports most neutral with highest rates for Ala, Ser, obligatory AA exchange	1	1	1	1	0	0	1	0	1	0	2	1	1	2	1
APC-C10	ACYPI003130	CG6070, CG3297	L-type neutral, Na+ independent, preferred Phe, His, Trp, Ile, Val, Leu, Gln, Cys, Ser, broad specificity for all L-isomers of neutral AA, catalyze uptake of S-nitro-L-cysteine (LAT1/LAT2)	2	1	1	1	2	2	0	0	0	0	0	0	0	0	0
	ACYPI009467		L-type neutral, Na+ independent, preferred Phe, His, Trp, Ile, Val, Leu, Gln, Cys, Ser, broad specificity for all L-isomers of neutral AA, catalyze uptake of S-nitro-L-cysteine (LAT1/LAT2)
APC-C11	ACYPI006356	CG9413	aromatic preferring transporter, tyr, L-DOPA, also ala, glu ser, cys, arg by Na+ independent	1	1	1	1	1	1	1	1	1	1	1	0	1	2	1
			TOTALS	18	16	11	12	12	10	9	10	10	7	13	8	10	19	11
Clade	Apisum Genes	Dmel	Annotation	Apisu	Mpers	Pobes	Ppopu	Tcowe	Tinqu	Pcfal	Psube	Pcmag	Pfovl	Pfova	Pcven	Pccau	Pquer	Dviti
Arthropod
AAAP-arth-C1	ACYPI005519	CG13384	proton-coupled amino acid transporter 1, glycine, L-alanine, L-proline, GABA	1	1	1	1	1	0	1	1	1	1	1	1	1	2	1
AAAP-arth-C2	ACYPI008957	CG3424	proton-coupled amino acid transporter 1-like	3	3	1	1	2	1	1	1	2	2	2	2	1	2	1
	ACYPI007681		proton-coupled amino acid transporter 4-like, L-alanine, L-proline, L-tryptophan, proline, tryptophan, (inhibited by sarcosine)
	ACYPI001684		proton-coupled amino acid transporter 4-like isoform X1
AAAP-arth-C3	ACYPI006258	CG8785	Vacuolar amino acid transporter 6-like, L-arginine, L-aspartate, L-glutamate, L-histidine, L-lysine, L-serine, L-tyrosine	2	2	5	5	3	2	1	1	1	1	1	1	1	2	1
	ACYPI000536		amino acid transporter
AAAP-arth-C4	ACYPI004320		proton-coupled amino acid transporter 2-like, glycine, L-alanine, L-proline, proline, (inhibited by sarcosine)	2	2	1	2	3	3	1	1	1	1	2	1	1	1	0
	ACYPI53198		proton-coupled amino acid transporter 1-like
AAAP-arth-C5	ACYPI001018	CG6327	uncharacterized protein LOC100159667 [Acyrthosiphon pisum]	1	1	1	1	1	1	1	0	1	1	1	1	1	1	1
AAAP-arth-C6	ACYPI000550	NA	uncharacterized protein LOC100159152 [Acyrthosiphon pisum]	1	1	1	1	2	2	2	2	2	2	2	1	2	3	2
AAAP-arth-C7	ACYPI008971	CG1139, CG32081, CG12943, CG32079, CG7888	proton-coupled amino acid transporter 2-like	1	1	1	1	3	1	1	1	1	1	1	1	1	1	1
AAAP-arth-C8	ACYPI008849	CG16700, CG4991	proton-coupled amino acid transporter 1	1	1	1	1	1	1	1	1	1	1	1	1	1	2	1
AAAP-arth-C9	ACYPI001366		proton-coupled, amino acid symporter 2. glycine, alanine and proline	2	2	2	2	2	2	1	1	1	1	1	0	1	1	0
	ACYPI000092		proton-coupled amino acid transporter 1, L-alanine, glycine, GABA, β-alanine, taurine, L-proline, D-serine, D-cysteine, D-proline, D-alanine, trans-4-hydroxy-proline, sarcosine
			TOTALS	14	14	14	15	18	13	10	9	11	11	12	9	10	15	8
Non-Arthropod
AAAP-non-arth-C10	ACYPI002742	CG8349	Vesicular γ-aminobutyric acid (GABA) transporter. gamma-aminobutyrate, glycine	1	1	1	0	0	0	0	0	1	0	1	1	1	2	1
AAAP-non-arth-C11	ACYPI000153	NA	Lysine/histidine transporter, LHT1, Arabidopsis thaliana	2	1	0	0	2	1	1	1	1	1	1	0	2	2	2
	ACYPI009736	CG13646	vesicular inhibitory amino acid transporter. gamma-aminobutyrate, glycine		1
AAAP-non-arth-C12	ACYPI000333	NA	sodium-coupled neutral amino acid transporter 9. mediates transport of amino acids with low capacity and specificity with a slight preference for polar amino acids, suggesting that it acts as an amino acid sensor instead	2	1	1	1	1	1	1	1	1	1	1	1	1	2	0
	ACYPI004252
AAAP-non-arth-C13	ACYPI000627	CG30394	vacuolar amino acid transporter. catalyzes efflux from yeast vacuoles of acidic amino acids, Asp and Glu	1	1	1	1	1	1	1	1	1	1	1	1	1	1	1
AAAP-non-arth-C14	ACYPI004184	CG13743	Putative sodium-coupled neutral amino acid transporter 11.	1	1	1	1	1	1	1	0	0	0	1	0	1	2	0
			TOTALS	7	6	4	3	5	4	4	3	4	3	5	3	6	9	4

## Sheet: APC.transcript.merge
ID	contig	AA length	dS value or seq overlapping state			ID	contig	AA length	dS value or seq overlapping state				ID	contig	AA length	dS value or seq overlapping state		ID	contig	AA length	dS value or seq overlapping state			ID	contig	AA length	dS value or seq overlapping state				ID	contig	AA length	dS value or seq overlapping state			ID	contig	AA length	dS value or seq overlapping state			ID	contig	AA length	dS value or seq overlapping state
			Pcfal_DN27065_c0_g1_i1	Pcfal_DN26596_c0_g1_i1					Psube_DN7264_c0_g1_i1	Psube_DN16766_c0_g1_i1			Pcmag-APC1	Pcmag_DN10048_c0_g1_i1	508			Pfovl-APC1	Pfovl_DN6443_c2_g1_i1	87				Pfova-APC1	Pfova_DN17950_c0_g1_i1	366					Pcven-APC1	Pcven_DN4566_c0_g1_i1	296				Pccau-APC1	Pccau_DN26601_c0_g1_i1	508							Pquer_DN28449_c1_g1_i4	Pquer_DN31884_c0_g1_i1
Pcfal-APC1	Pcfal_DN27065_c0_g1_i1	239					Psube_DN7264_c0_g1_i1	181																																			Pquer-APC1	Pquer_DN28449_c1_g1_i4	475
	Pcfal_DN26596_c0_g1_i1	144	NO			Psube-APC1	Psube_DN16766_c0_g1_i1	256	NO				Pcmag-APC2	Pcmag_DN17564_c0_g1_i2	490			Pfovl-APC2	Pfovl_DN13271_c1_g1_i1	498				Pfova-APC2	Pfova_DN27162_c0_g1_i1	498					Pcven-APC2	Pcven_DN6597_c0_g1_i1	633				Pccau-APC2	Pccau_DN33709_c0_g1_i5	490				Pquer-APC2	Pquer_DN31884_c0_g1_i1	196	0.6025
Pcfal-APC2	Pcfal_DN14004_c0_g1_i1	498				Psube-APC2	Psube_DN15311_c0_g1_i1	490					Pcmag-APC3	Pcmag_DN19825_c0_g1_i1	485												Pfova_DN21244_c0_g3_i1	Pfova_DN42957_c0_g1_i1			Pcven-APC3	Pcven_DN21295_c0_g1_i1	130				Pccau-APC3	Pccau_DN25341_c0_g1_i1	485							Pquer_DN26887_c0_g1_i1	Pquer_DN17621_c0_g1_i2
																					Pfovl_DN7043_c0_g1_i1	Pfovl_DN17329_c0_g1_i1		Pfova-APC3	Pfova_DN21244_c0_g3_i1	428																	Pquer-APC3	Pquer_DN26887_c0_g1_i1	462
			Pcfal_DN21643_c0_g1_i1	Pcfal_DN3159_c0_g1_i1					Psube_DN20723_c0_g1_i1	Psube_DN2096_c1_g1_i1	Psube_DN2096_c0_g1_i1		Pcmag-APC4	Pcmag_DN21962_c0_g1_i2	635			Pfovl-APC3	Pfovl_DN7043_c0_g1_i1	280				Pfova-APC4	Pfova_DN42957_c0_g1_i1	111	0.4222				Pcven-APC4	Pcven_DN11139_c1_g1_i2	596				Pccau-APC4	Pccau_DN34729_c0_g1_i2	635				Pquer-APC4	Pquer_DN17621_c0_g1_i2	341	0.6882
	Pcfal_DN21643_c0_g1_i1	153					Psube_DN20723_c0_g1_i1	98											Pfovl_DN17329_c0_g1_i1	100	NO
Pcfal-APC3	Pcfal_DN3159_c0_g1_i1	274	NO			Psube-APC3	Psube_DN2096_c1_g1_i1	112	NO				Pcmag-APC5	Pcmag_DN14206_c0_g1_i1	778									Pfova-APC5	Pfova_DN26918_c0_g1_i1	635					Pcven-APC5	Pcven_DN8760_c0_g1_i2	608													Pquer_DN26134_c0_g1_i1	Pquer_DN11510_c0_g1_i1	Pquer_DN34670_c0_g1_i1
							Psube_DN2096_c0_g1_i1	82	NO	NO								Pfovl-APC4	Pfovl_DN15648_c2_g1_i1	607																				Pccau_DN19926_c0_g1_i1	Pccau_DN19926_c1_g1_i1		Pquer-APC5	Pquer_DN26134_c0_g1_i1	484
Pcfal-APC4	Pcfal_DN11029_c0_g2_i1	635											Pcmag-APC6	Pcmag_DN21214_c0_g1_i1	596																Pcven-APC6	Pcven_DN24431_c0_g1_i1	399				Pccau-APC5	Pccau_DN19926_c0_g1_i1	666				Pquer-APC6	Pquer_DN11510_c0_g1_i1	193	1.1398
																		Pfovl-APC5	Pfovl_DN15236_c3_g1_i1	609							Pfova_DN14751_c1_g1_i1	Pfova_DN2679_c0_g1_i1	Pfova_DN30730_c0_g1_i1									Pccau_DN19926_c1_g1_i1	117	NO				Pquer_DN34670_c0_g1_i1	189	1.0513	0.1141
						Psube-APC4	Psube_DN28133_c0_g1_i1	88					Pcmag-APC7	Pcmag_DN21821_c1_g1_i1	610										Pfova_DN14751_c1_g1_i1	149								Pcven_DN7535_c0_g1_i1	Pcven_DN7535_c1_g1_i1
			Pcfal_DN21063_c0_g1_i1	Pcfal_DN2889_c0_g1_i1														Pfovl-APC6	Pfovl_DN11091_c0_g2_i1	593				Pfova-APC6	Pfova_DN2679_c0_g1_i1	193	NO				Pcven-APC7	Pcven_DN7535_c0_g1_i1	194				Pccau-APC6	Pccau_DN33027_c0_g1_i1	596
	Pcfal_DN21063_c0_g1_i1	81				Psube-APC5	Psube_DN16314_c0_g3_i1	596					Pcmag-APC8	Pcmag_DN21601_c0_g1_i1	608										Pfova_DN30730_c0_g1_i1	151	NO	NO				Pcven_DN7535_c1_g1_i1	177	NO									Pquer-APC7	Pquer_DN29617_c1_g1_i1	635
Pcfal-APC5	Pcfal_DN2889_c0_g1_i1	203	NO															Pfovl-APC7	Pfovl_DN15241_c0_g1_i1	588																	Pccau-APC7	Pccau_DN35416_c1_g2_i1	610
						Psube-APC6	Psube_DN16163_c1_g1_i1	610					Pcmag-APC9	Pcmag_DN17369_c0_g2_i1	592									Pfova-APC7	Pfova_DN26450_c1_g1_i3	596					Pcven-APC8	Pcven_DN7562_c0_g1_i1	377
																																					Pccau-APC8	Pccau_DN32793_c0_g1_i1	262							Pquer_DN34222_c0_g1_i1	Pquer_DN28999_c1_g1_i1
Pcfal-APC6	Pcfal_DN16498_c8_g1_i1	596				Psube-APC7	Psube_DN15664_c0_g1_i1	608					Pcmag-APC10	Pcmag_DN20367_c0_g1_i1	592									Pfova-APC8	Pfova_DN28284_c0_g2_i2	605																	Pquer-APC8	Pquer_DN34222_c0_g1_i1	88
																			phylogenically-related contigs																								Pquer-APC9	Pquer_DN28999_c1_g1_i1	791	0.8998
Pcfal-APC7	Pcfal_DN12763_c0_g1_i1	270				Psube-APC8	Psube_DN15601_c0_g1_i1	592											Bold: reprentative loci		NO: overlap < 50bp						Pfova_DN10636_c0_g1_i1	Pfova_DN28936_c0_g2_i1				phylogenically-related contigs								Pccau_DN15214_c0_g1_i1	Pccau_DN15214_c1_g1_i1
																									Pfova_DN10636_c0_g1_i1	99						Bold: reprentative loci		NO: overlap < 50bp			Pccau-APC9	Pccau_DN15214_c0_g1_i1	242							Pquer_DN30361_c0_g1_i1	Pquer_DN30361_c0_g2_i1
Pcfal-APC8	Pcfal_DN16242_c0_g1_i1	609				Psube-APC9	Psube_DN24548_c0_g1_i1	86																Pfova-APC9	Pfova_DN28936_c0_g2_i1	272	NO											Pccau_DN15214_c1_g1_i1	107	NO			Pquer-APC10	Pquer_DN30361_c0_g1_i1	596
																																											Pquer-APC11	Pquer_DN30361_c0_g2_i1	282	0.5339
Pcfal-APC9	Pcfal_DN15774_c0_g1_i1	592				Psube-APC10	Psube_DN14666_c0_g1_i1	592																Pfova-APC10	Pfova_DN1439_c0_g1_i1	457
																																					Pccau-APC10	Pccau_DN33758_c0_g1_i1	592							Pquer_DN29766_c1_g1_i1	Pquer_DN29766_c1_g2_i1	Pquer_DN17205_c0_g1_i1
																											Pfova_DN5488_c0_g1_i1	Pfova_DN5488_c1_g1_i1															Pquer-APC12	Pquer_DN29766_c1_g1_i1	604
																								Pfova-APC11	Pfova_DN5488_c0_g1_i1	89																	Pquer-APC13	Pquer_DN29766_c1_g2_i1	188	0.3827
	phylogenically-related contigs						phylogenically-related contigs																		Pfova_DN5488_c1_g1_i1	87	NO																	Pquer_DN17205_c0_g1_i1	93	0.9061	NO
	Bold: reprentative loci		NO: overlap < 50bp				Bold: reprentative loci		NO: overlap < 50bp																													phylogenically-related contigs
																																						Bold: reprentative loci		NO: overlap < 50bp						Pquer_DN29758_c0_g1_i1	Pquer_DN29758_c0_g2_i1	Pquer_DN13129_c0_g1_i1
																											Pfova_DN10521_c0_g1_i1	Pfova_DN13444_c0_g1_i1	Pfova_DN24905_c0_g1_i2															Pquer_DN29758_c0_g1_i1	114
																								Pfova-APC12	Pfova_DN10521_c0_g1_i1	105																		Pquer_DN29758_c0_g2_i1	115	0.0452
																									Pfova_DN13444_c0_g1_i1	102	NO																Pquer-APC14	Pquer_DN13129_c0_g1_i1	309	NO	NO
																								Pfova-APC13	Pfova_DN24905_c0_g1_i2	445	0.4686	NO
																																											Pquer-APC15	Pquer_DN25458_c0_g2_i1	299
																																														Pquer_DN20023_c0_g1_i1	Pquer_DN25161_c0_g1_i2	Pquer_DN25161_c0_g2_i1	Pquer_DN54856_c0_g1_i1
																									phylogenically-related contigs																			Pquer_DN20023_c0_g1_i1	133
																									Bold: reprentative loci		NO: overlap < 50bp																	Pquer_DN25161_c0_g1_i2	137	NO
																																											Pquer-APC16	Pquer_DN25161_c0_g2_i1	364	NO	0.3543
																																											Pquer-APC17	Pquer_DN54856_c0_g1_i1	218	0.7486	NO	2.5198
																																														Pquer_DN41319_c0_g1_i1	Pquer_DN29614_c0_g1_i1	Pquer_DN29614_c1_g1_i1
																																											Pquer-APC18	Pquer_DN41319_c0_g1_i1	110
																																											Pquer-APC19	Pquer_DN29614_c0_g1_i1	592	0.8257
																																												Pquer_DN29614_c1_g1_i1	81	NO
																																												phylogenically-related contigs		ds value < 0.25
																																												Bold: reprentative loci		NO: overlap < 50bp

## Sheet: AAAP.transcript.merge
ID	contig	AA length	dS value or seq overlapping state	arthropod expanded clade		ID	contig	AA length	dS value or seq overlapping state			ID	contig	AA length	dS value or seq overlapping state				ID	contig	AA length	dS value or seq overlapping state				ID	contig	AA length	dS value or seq overlapping state			ID	contig	AA length	dS value or seq overlapping state			ID	contig	AA length	dS value or seq overlapping state			ID	contig	AA length	dS value or seq overlapping state
Pcfal-AAAP1	Pcfal_DN13267_c0_g1_i1	452		nonarthropod expanded clade shown in grey		Psube-AAAP1	Psube_DN11085_c0_g1_i1	452				Pcmag-AAAP1	Pcmag_DN8962_c0_g1_i1	452					Pfovl-AAAP1	Pfovl_DN7217_c0_g1_i1	452								Pfova_DN36236_c0_g1_i1	Pfova_DN45023_c0_g1_i1		Pcven-AAAP1	Pcven_DN9855_c0_g1_i1	459				Pccau-AAAP1	Pccau_DN30718_c0_g1_i1	452				Pquer-AAAP1	Pquer_DN27114_c0_g1_i1	452
																										Pfova-AAAP1	Pfova_DN36236_c0_g1_i1	189
Pcfal-AAAP2	Pcfal_DN9073_c0_g1_i1	458				Psube-AAAP2	Psube_DN4553_c0_g1_i1	457				Pcmag-AAAP2	Pcmag_DN4362_c0_g1_i1	457					Pfovl-AAAP2	Pfovl_DN10070_c0_g1_i1	458						Pfova_DN45023_c0_g1_i1	164	0.0628			Pcven-AAAP2	Pcven_DN13123_c0_g1_i1	508				Pccau-AAAP2	Pccau_DN26530_c0_g1_i1	457							Pquer_DN27637_c0_g1_i1	Pquer_DN27637_c1_g1_i2
																																												Pquer-AAAP2	Pquer_DN27637_c0_g1_i1	144
Pcfal-AAAP3	Pcfal_DN10171_c0_g1_i1	508				Psube-AAAP3	Psube_DN8717_c0_g1_i1	516				Pcmag-AAAP3	Pcmag_DN16463_c0_g1_i1	508					Pfovl-AAAP3	Pfovl_DN14474_c0_g1_i1	508								Pfova_DN26646_c0_g1_i1	Pfova_DN26646_c0_g2_i1					Pcven_DN9569_c0_g1_i1	Pcven_DN11442_c0_g1_i1		Pccau-AAAP3	Pccau_DN25170_c0_g1_i1	516				Pquer-AAAP3	Pquer_DN27637_c1_g1_i2	458	0.5348
																											Pfova_DN26646_c0_g1_i1	147				Pcven-AAAP3	Pcven_DN9569_c0_g1_i1	146
Pcfal-AAAP4	Pcfal_DN11243_c1_g4_i1	481							Psube_DN7369_c0_g1_i1	Psube_DN9737_c0_g1_i1																Pfova-AAAP2	Pfova_DN26646_c0_g2_i1	316	NO			Pcven-AAAP4	Pcven_DN11442_c0_g1_i1	481	0.3168			Pccau-AAAP4	Pccau_DN32686_c1_g1_i1	481							Pquer_DN10021_c0_g1_i1	Pquer_DN28431_c0_g1_i2
							Psube_DN7369_c0_g1_i1	124							Pcmag_DN19592_c2_g1_i1	Pcmag_DN17457_c0_g1_i1	Pcmag_DN19592_c3_g1_i1					Pfovl_DN14611_c1_g1_i1	Pfovl_DN9805_c0_g1_i1	Pfovl_DN14611_c0_g2_i1																				Pquer-AAAP4	Pquer_DN10021_c0_g1_i1	91
Pcfal-AAAP5	Pcfal_DN16405_c1_g1_i1	516				Psube-AAAP4	Psube_DN9737_c0_g1_i1	308	NO				Pcmag_DN19592_c2_g1_i1	99					Pfovl-AAAP4	Pfovl_DN14611_c1_g1_i1	481					Pfova-AAAP3	Pfova_DN26392_c0_g1_i1	508				Pcven-AAAP5	Pcven_DN7729_c0_g2_i1	572				Pccau-AAAP5	Pccau_DN33904_c1_g1_i2	601				Pquer-AAAP5	Pquer_DN28431_c0_g1_i2	515	0.334
												Pcmag-AAAP4	Pcmag_DN17457_c0_g1_i1	151	NO				Pfovl-AAAP5	Pfovl_DN9805_c0_g1_i1	145	0.4001
Pcfal-AAAP6	Pcfal_DN7721_c0_g1_i1	501										Pcmag-AAAP5	Pcmag_DN19592_c3_g1_i1	481		0.3022				Pfovl_DN14611_c0_g2_i1	81		NO						Pfova_DN27416_c1_g1_i1	Pfova_DN27416_c2_g1_i3		Pcven-AAAP6	Pcven_DN22710_c0_g1_i1	518				Pccau-AAAP6	Pccau_DN29181_c0_g1_i1	466							Pquer_DN29712_c1_g1_i1	Pquer_DN16205_c0_g1_i1	Pquer_DN16955_c0_g1_i1
						Psube-AAAP5	Psube_DN16599_c1_g1_i1	518																		Pfova-AAAP4	Pfova_DN27416_c1_g1_i1	208																Pquer-AAAP6	Pquer_DN29712_c1_g1_i1	481
Pcfal-AAAP7	Pcfal_DN15171_c0_g1_i1	526																								Pfova-AAAP5	Pfova_DN27416_c2_g1_i3	481	0.6584			Pcven-AAAP7	Pcven_DN840_c0_g1_i1	499				Pccau-AAAP7	Pccau_DN35131_c1_g1_i1	499					Pquer_DN16205_c0_g1_i1	77	0.5398
						Psube-AAAP6	Psube_DN12683_c0_g1_i1	523				Pcmag-AAAP6	Pcmag_DN20210_c0_g1_i2	577					Pfovl-AAAP6	Pfovl_DN14762_c0_g2_i1	519																							Pquer-AAAP7	Pquer_DN16955_c0_g1_i1	117	0.5845	NO
Pcfal-AAAP8	Pcfal_DN14013_c0_g1_i1	511																								Pfova-AAAP6	Pfova_DN27917_c1_g2_i2	578				Pcven-AAAP8	Pcven_DN4331_c0_g2_i1	451				Pccau-AAAP8	Pccau_DN30709_c0_g1_i1	371					Pquer_DN20503_c0_g2_i1	107	1.3462	NO	NO
						Psube-AAAP7	Psube_DN14598_c0_g1_i1	514				Pcmag-AAAP7	Pcmag_DN20063_c0_g1_i1	523					Pfovl-AAAP7	Pfovl_DN13131_c0_g1_i1	517																								Pquer_DN29712_c2_g1_i1	88	0.6897	NO	NO
Pcfal-AAAP9	Pcfal_DN14663_c0_g1_i2	477																											Pfova_DN25003_c1_g1_i1	Pfova_DN41044_c0_g1_i1		Pcven-AAAP9	Pcven_DN12529_c0_g1_i1	467				Pccau-AAAP9	Pccau_DN32230_c0_g1_i1	451
						Psube-AAAP8	Psube_DN16107_c1_g2_i1	450				Pcmag-AAAP8	Pcmag_DN20993_c1_g1_i2	526					Pfovl-AAAP8	Pfovl_DN14209_c0_g1_i2	499					Pfova-AAAP7	Pfova_DN25003_c1_g1_i1	444
Pcfal-AAAP10	Pcfal_DN15758_c5_g1_i1	467																								Pfova-AAAP8	Pfova_DN41044_c0_g1_i1	138	0.5548									Pccau-AAAP10	Pccau_DN33103_c0_g1_i1	467							Pquer_DN29200_c0_g1_i2	Pquer_DN29200_c0_g2_i1	Pquer_DN12990_c0_g1_i1
						Psube-AAAP9	Psube_DN15086_c0_g2_i1	467				Pcmag-AAAP9	Pcmag_DN19844_c2_g1_i1	514					Pfovl-AAAP9	Pfovl_DN13375_c0_g1_i1	355																							Pquer-AAAP8	Pquer_DN29200_c0_g1_i2	517
																										Pfova-AAAP9	Pfova_DN26710_c1_g1_i8	524							Pcven_DN11475_c0_g1_i2	Pcven_DN11475_c0_g2_i1									Pquer_DN29200_c0_g2_i1	267	0.6163
												Pcmag-AAAP10	Pcmag_DN20702_c0_g1_i2	451					Pfovl-AAAP10	Pfovl_DN5977_c0_g1_i1	451											Pcven-AAAP10	Pcven_DN11475_c0_g1_i2	435											Pquer_DN12990_c0_g1_i1	268	0.8504	0
Pcfal-AAAP11	Pcfal_DN12083_c0_g1_i1	472																											Pfova_DN27586_c0_g1_i1	Pfova_DN13676_c0_g1_i1			Pcven_DN11475_c0_g2_i1	179	NO									Pquer-AAAP9	Pquer_DN12990_c0_g2_i1	325	0.8504	0	0
						Psube-AAAP10	Psube_DN15578_c0_g1_i1	298				Pcmag-AAAP11	Pcmag_DN20692_c1_g1_i1	467					Pfovl-AAAP11	Pfovl_DN15522_c2_g1_i1	467					Pfova-AAAP10	Pfova_DN27586_c0_g1_i1	177										Pccau-AAAP11	Pccau_DN31360_c0_g1_i1	473
			Pcfal_DN12649_c0_g3_i1	Pcfal_DN15228_c0_g1_i2																							Pfova_DN13676_c0_g1_i1	74	NO						Pcven_DN5821_c0_g1_i1	Pcven_DN5821_c0_g2_i1								Pquer-AAAP10	Pquer_DN28519_c0_g1_i2	523
Pcfal-AAAP12	Pcfal_DN12649_c0_g3_i1	430							Psube_DN10106_c0_g1_i1	Psube_DN10106_c1_g1_i1																							Pcven_DN5821_c0_g1_i1	101				Pccau-AAAP12	Pccau_DN27243_c0_g1_i1	659
	Pcfal_DN15228_c0_g1_i2	79	NO				Psube_DN10106_c0_g1_i1	193																		Pfova-AAAP11	Pfova_DN26782_c0_g1_i5	469				Pcven-AAAP11	Pcven_DN5821_c0_g2_i1	551	0												Pquer_DN29295_c0_g2_i3	Pquer_DN29295_c2_g1_i1	Pquer_DN29295_c3_g1_i1
						Psube-AAAP11	Psube_DN10106_c1_g1_i1	341	NO										Pfovl-AAAP12	Pfovl_DN15478_c0_g2_i1	200																	Pccau-AAAP13	Pccau_DN24906_c0_g1_i1	542				Pquer-AAAP11	Pquer_DN29295_c0_g2_i3	323
			Pcfal_DN3543_c0_g1_i1	Pcfal_DN3543_c1_g1_i1																									Pfova_DN28275_c0_g1_i1	Pfova_DN12418_c0_g1_i1		Pcven-AAAP12	Pcven_DN24025_c0_g1_i1	118											Pquer_DN29295_c2_g1_i1	86	NO
	Pcfal_DN3543_c0_g1_i1	233										Pcmag-AAAP12	Pcmag_DN15948_c0_g1_i2	298					Pfovl-AAAP13	Pfovl_DN8813_c0_g1_i1	542					Pfova-AAAP12	Pfova_DN28275_c0_g1_i1	467										Pccau-AAAP14	Pccau_DN31657_c0_g1_i1	457					Pquer_DN29295_c3_g1_i1	95	NO	NO
Pcfal-AAAP13	Pcfal_DN3543_c1_g1_i1	307	NO			Psube-AAAP12	Psube_DN11062_c0_g1_i1	457																			Pfova_DN12418_c0_g1_i1	93	NO
												Pcmag-AAAP13	Pcmag_DN18029_c0_g1_i3	542					Pfovl-AAAP14	Pfovl_DN10808_c0_g1_i1	457																				Pccau_DN55262_c0_g1_i1	Pccau_DN798_c0_g1_i1
																																	phylogenically-related contigs		dS < 0.25				Pccau_DN55262_c0_g1_i1	130				Pquer-AAAP12	Pquer_DN28735_c1_g1_i1	510
Pcfal-AAAP14	Pcfal_DN13632_c0_g1_i1	306										Pcmag-AAAP14	Pcmag_DN19065_c0_g1_i1	457																			Bold: reprentative loci		NO: overlap < 50bp			Pccau-AAAP15	Pccau_DN798_c0_g1_i1	164	NO
							phylogenically-related contigs																																								Pquer_DN26503_c0_g1_i1	Pquer_DN34265_c0_g1_i1	Pquer_DN39415_c0_g1_i1
							Bold: reprentative loci		NO: overlap < 50bp			Pcmag-AAAP15	Pcmag_DN18151_c0_g1_i1	542						phylogenically-related contigs						Pfova-AAAP13	Pfova_DN13399_c0_g1_i1	133										Pccau-AAAP16	Pccau_DN25104_c0_g1_i1	544				Pquer-AAAP13	Pquer_DN26503_c0_g1_i1	451
																				Bold: reprentative loci		NO: overlap < 50bp																							Pquer_DN34265_c0_g1_i1	173	1.1891
	phylogenically-related contigs		dS value measured when overlap >50bp																							Pfova-AAAP14	Pfova_DN35694_c0_g1_i1	107																Pquer-AAAP14	Pquer_DN39415_c0_g1_i1	308	0.9172	NO
	Bold: reprentative loci		NO: overlap < 50bp																																										Pquer_DN28735_c0_g1_i1	82	1.8503	1.5006	NO
													phylogenically-related contigs																Pfova_DN17255_c0_g1_i1	Pfova_DN18671_c0_g1_i1									phylogenically-related contigs
													Bold: reprentative loci		NO: overlap < 50bp												Pfova_DN17255_c0_g1_i1	146											Bold: reprentative loci		NO: overlap < 50bp			Pquer-AAAP15	Pquer_DN28326_c0_g1_i1	467
																										Pfova-AAAP15	Pfova_DN18671_c0_g1_i1	225	NO
																										Pfova-AAAP16	Pfova_DN27083_c1_g2_i1	457
																																															Pquer_DN18507_c0_g1_i1	Pquer_DN18507_c2_g1_i1	Pquer_DN18507_c3_g1_i1
																										Pfova-AAAP17	Pfova_DN20091_c0_g1_i1	207																	Pquer_DN18507_c0_g1_i1	92
																																												Pquer-AAAP16	Pquer_DN18507_c2_g1_i1	471	0.8987
																																												Pquer-AAAP17	Pquer_DN18507_c3_g1_i1	97	NO	0.5177
																																													Pquer_DN18507_c4_g1_i1	95	NO	0.4844	NO
																											phylogenically-related contigs
																											Bold: reprentative loci		NO: overlap < 50bp																		Pquer_DN15310_c0_g2_i1	Pquer_DN27375_c1_g1_i1	Pquer_DN8077_c0_g2_i2
																																													Pquer_DN15310_c0_g2_i1	106
																																												Pquer-AAAP18	Pquer_DN27375_c1_g1_i1	448	NO
																																													Pquer_DN8077_c0_g2_i2	100		NO
																																															Pquer_DN28062_c0_g1_i1	Pquer_DN28062_c0_g2_i1
																																												Pquer-AAAP19	Pquer_DN28062_c0_g1_i1	104
																																												Pquer-AAAP20	Pquer_DN28062_c0_g2_i1	542	0.5457
																																															Pquer_DN27295_c1_g1_i3	Pquer_DN15009_c0_g1_i1
																																												Pquer-AAAP21	Pquer_DN27295_c1_g1_i3	456
																																												Pquer-AAAP22	Pquer_DN15009_c0_g1_i1	185	0.6119
																																															Pquer_DN23269_c0_g1_i1	Pquer_DN32893_c0_g1_i1	Pquer_DN37205_c0_g1_i1
																																												Pquer-AAAP23	Pquer_DN23269_c0_g1_i1	544
																																												Pquer-AAAP24	Pquer_DN32893_c0_g1_i1	145	1.0254
																																													Pquer_DN37205_c0_g1_i1	109		NO
																																													phylogenically-related contigs		dS < 0.25
																																													Bold: reprentative loci		NO: overlap < 50bp
[truncated: 12 more columns]
